# Supplementary material for: Evidence of Active Pro-Fibrotic Response in Blood of Patients with Cirrhosis
Source: PLoS One. 2015 Aug 28;10(8):e0137128. doi: 10.1371/journal.pone.0137128 (PMC4552880; doi:10.1371/journal.pone.0137128)
Supplement: S1 Table — FC: fold change. (XLSX) [file pone.0137128.s002.xlsx]

## Sheet: Hoja1
ProbeName	p (Corr)	p	FC (abs)	Regulation	GeneSymbol	Description
A_24_P270460	0.00239994	5.20893e-05	17.9555	up	IFI27	Homo sapiens interferon, alpha-inducible protein 27 (IFI27), transcript variant 2, mRNA [NM_005532]
A_33_P3383174	0.00239994	5.20893e-05	12.1389	up	LOC644366	PREDICTED: Homo sapiens hypothetical protein LOC644366 (LOC644366), mRNA [XM_003120886]
A_33_P3218435	0.00240321	0.0001474	11.642	up		DB073168 TESTI4 Homo sapiens cDNA clone TESTI4016447 5', mRNA sequence [DB073168]
A_23_P135486	0.00239994	2.38858e-05	11.5104	up	AHSP	Homo sapiens alpha hemoglobin stabilizing protein (AHSP), mRNA [NM_016633]
A_23_P337849	0.00239994	4.46777e-05	10.4599	up	CELF3	Homo sapiens CUGBP, Elav-like family member 3 (CELF3), transcript variant 1, mRNA [NM_007185]
A_33_P3331237	0.00725072	0.00207492	10.0849	up	G3BP1	GTPase activating protein (SH3 domain) binding protein 1 [Source:HGNC Symbol;Acc:30292] [ENST00000394123]
A_33_P3471466	0.00239994	6.06562e-05	9.91079	up	C14orf166B	Homo sapiens chromosome 14 open reading frame 166B (C14orf166B), mRNA [NM_194287]
A_24_P732099	0.00268832	0.000226031	9.82318	up	HBBP1	Homo sapiens hemoglobin, beta pseudogene 1 (HBBP1), non-coding RNA [NR_001589]
A_23_P168916	0.00239994	6.06562e-05	9.8102	up	CA1	Homo sapiens carbonic anhydrase I (CA1), transcript variant 2, mRNA [NM_001738]
A_33_P3279720	0.00626532	0.00162765	9.7705	up	ARFRP1	ADP-ribosylation factor related protein 1 [Source:HGNC Symbol;Acc:662] [ENST00000217224]
A_23_P202034	0.00374449	0.000587433	9.71259	up	GUCY2GP	Homo sapiens guanylate cyclase 2G homolog (mouse), pseudogene (GUCY2GP), non-coding RNA [NR_028134]
A_33_P3864861	0.00239994	5.20893e-05	9.44497	up	LOC339505	Homo sapiens hypothetical LOC339505 (LOC339505), non-coding RNA [NR_033887]
A_23_P139050	0.00336312	0.000449858	9.25898	up	OR8D2	Homo sapiens olfactory receptor, family 8, subfamily D, member 2 (OR8D2), mRNA [NM_001002918]
A_33_P3329128	0.00239994	9.5076e-05	8.83861	up		Q96DD6_HUMAN (Q96DD6) LOC119710 protein (HEPIS), partial (10%) [THC2715547]
A_32_P86739	0.00239994	5.20893e-05	8.69311	up	C10orf114	Homo sapiens chromosome 10 open reading frame 114 (C10orf114), mRNA [NM_001010911]
A_24_P330633	0.00239994	7.05458e-05	8.6763	up	TAT	Homo sapiens tyrosine aminotransferase (TAT), nuclear gene encoding mitochondrial protein, mRNA [NM_000353]
A_23_P212854	0.00239994	6.06562e-05	8.60927	up	GYPB	Homo sapiens glycophorin B (MNS blood group) (GYPB), mRNA [NM_002100]
A_23_P217554	0.00239994	7.05458e-05	8.53151	up	MAGEA8	Homo sapiens melanoma antigen family A, 8 (MAGEA8), transcript variant 3, mRNA [NM_005364]
A_23_P144126	0.00471151	0.000987274	8.40474	up	FETUB	Homo sapiens fetuin B (FETUB), mRNA [NM_014375]
A_33_P3389773	0.00324281	0.000392958	8.34997	up		EFCB_PAPAN (P61552) ERV-BabFcenv provirus ancestral Env polyprotein precursor (Envelope polyprotein) (BabFcenv) [Includes: Surface protein (SU); Transmembrane protein (TM)], partial (28%) [THC2739063]
A_33_P3270826	0.00239994	3.27477e-05	8.31933	up	THEM5	Homo sapiens thioesterase superfamily member 5 (THEM5), mRNA [NM_182578]
A_33_P3420862	0.00239994	2.03621e-05	8.29049	up	PAGE2B	Homo sapiens P antigen family, member 2B (PAGE2B), mRNA [NM_001015038]
A_32_P109683	0.00239994	2.38858e-05	8.1281	up	PAGE2B	Homo sapiens P antigen family, member 2B (PAGE2B), mRNA [NM_001015038]
A_24_P36890	0.0153651	0.00650382	8.06679	up	RAP1GAP	Homo sapiens RAP1 GTPase activating protein (RAP1GAP), transcript variant 3, mRNA [NM_002885]
A_23_P254797	0.00626532	0.00162765	7.99413	up	BPIL1	Homo sapiens bactericidal/permeability-increasing protein-like 1 (BPIL1), mRNA [NM_025227]
A_23_P53137	0.00250099	0.000170183	7.8529	up	HBG1	Homo sapiens hemoglobin, gamma A (HBG1), mRNA [NM_000559]
A_23_P421526	0.00324281	0.000392958	7.83773	up	ODF4	Homo sapiens outer dense fiber of sperm tails 4 (ODF4), mRNA [NM_153007]
A_33_P3319834	0.00268832	0.000226031	7.73796	up	OR2T8	Homo sapiens olfactory receptor, family 2, subfamily T, member 8 (OR2T8), mRNA [NM_001005522]
A_33_P3362915	0.00239994	3.27477e-05	7.69388	up	GYPB	Homo sapiens glycophorin B (MNS blood group) (GYPB), mRNA [NM_002100]
A_32_P70927	0.00239994	2.38858e-05	7.67809	up	PAGE2	Homo sapiens P antigen family, member 2 (prostate associated) (PAGE2), mRNA [NM_207339]
A_32_P196193	0.00502851	0.00112073	7.63451	up	PAQR9	Homo sapiens progestin and adipoQ receptor family member IX (PAQR9), mRNA [NM_198504]
A_33_P3395209	0.00240321	0.0001474	7.53789	up
A_33_P3262969	0.00396055	0.000670059	7.53001	up	COL4A6	collagen, type IV, alpha 6 [Source:HGNC Symbol;Acc:2208] [ENST00000461897]
A_33_P3283897	0.00471151	0.000987274	7.49453	up	LOC100130761	Homo sapiens cDNA FLJ38192 fis, clone FCBBF1000270. [AK095511]
A_33_P3345409	0.00240321	0.0001474	7.46947	up
A_23_P161968	0.00396055	0.000670059	7.4572	up	SLC22A10	Homo sapiens solute carrier family 22, member 10 (SLC22A10), mRNA [NM_001039752]
A_23_P45304	0.00239994	3.82738e-05	7.45195	up	XK	Homo sapiens X-linked Kx blood group (McLeod syndrome) (XK), mRNA [NM_021083]
A_33_P3357651	0.0166759	0.00724364	7.41948	up	KRTAP10-12	Homo sapiens keratin associated protein 10-12 (KRTAP10-12), mRNA [NM_198699]
A_23_P301995	0.013238	0.00522462	7.389	up	LIN9	Homo sapiens lin-9 homolog (C. elegans) (LIN9), mRNA [NM_173083]
A_32_P205110	0.0029323	0.000298751	7.38692	up	FOXC1	Homo sapiens forkhead box C1 (FOXC1), mRNA [NM_001453]
A_33_P3403270	0.00239994	8.19476e-05	7.35417	up	CCDC33	coiled-coil domain containing 33 [Source:HGNC Symbol;Acc:26552] [ENST00000321288]
A_33_P3322879	0.00239994	6.06562e-05	7.33688	up
A_23_P369899	0.00260242	0.000196249	7.18578	up	TMEM158	Homo sapiens transmembrane protein 158 (gene/pseudogene) (TMEM158), mRNA [NM_015444]
A_33_P3393702	0.00240321	0.000127512	7.14345	up
A_23_P70843	0.00239994	3.82738e-05	7.09985	up	BPGM	Homo sapiens 2,3-bisphosphoglycerate mutase (BPGM), transcript variant 2, mRNA [NM_199186]
A_24_P321525	0.010593	0.00372847	7.08471	up	RERG	Homo sapiens RAS-like, estrogen-regulated, growth inhibitor (RERG), transcript variant 1, mRNA [NM_032918]
A_33_P3307363	0.0029323	0.000298751	6.90389	up	LPHN2	Homo sapiens latrophilin 2 (LPHN2), mRNA [NM_012302]
A_33_P3289045	0.00239994	8.19476e-05	6.90292	up	GSTT2B	Homo sapiens glutathione S-transferase theta 2B (gene/pseudogene) (GSTT2B), mRNA [NM_001080843]
A_23_P44207	0.00260242	0.000196249	6.86841	up	ACOT12	Homo sapiens acyl-CoA thioesterase 12 (ACOT12), mRNA [NM_130767]
A_23_P207842	0.0153651	0.00650382	6.84975	up	RARA	Homo sapiens retinoic acid receptor, alpha (RARA), transcript variant 2, mRNA [NM_001024809]
A_33_P3257279	0.010593	0.00372847	6.84237	up	TMEM145	Homo sapiens transmembrane protein 145 (TMEM145), mRNA [NM_173633]
A_33_P3334404	0.00239994	9.5076e-05	6.81896	up	CA6	carbonic anhydrase VI [Source:HGNC Symbol;Acc:1380] [ENST00000319474]
A_33_P3349495	0.00239994	4.46777e-05	6.81046	up	TTTY16	Homo sapiens testis-specific transcript, Y-linked 16 (non-protein coding) (TTTY16), non-coding RNA [NR_001552]
A_23_P338168	0.00910882	0.00295986	6.80011	up	FBXL19	Homo sapiens F-box and leucine-rich repeat protein 19 (FBXL19), mRNA [NM_001099784]
A_32_P135517	0.00239994	6.06562e-05	6.76854	up	LOC100506105	PREDICTED: Homo sapiens hypothetical LOC100506105 (LOC100506105), partial miscRNA [XR_109318]
A_33_P3338793	0.00981279	0.00332398	6.75575	up	KCNC3	Homo sapiens potassium voltage-gated channel, Shaw-related subfamily, member 3 (KCNC3), mRNA [NM_004977]
A_24_P341535	0.00502851	0.00112073	6.73589	up	LOC388152	Homo sapiens hypothetical LOC388152 (LOC388152), non-coding RNA [NR_027001]
A_33_P3368560	0.012285	0.00467442	6.72816	up	AHSA2	Homo sapiens AHA1, activator of heat shock 90kDa protein ATPase homolog 2 (yeast), mRNA (cDNA clone IMAGE:5735095), partial cds. [BC050395]
A_33_P3775281	0.00910882	0.00295986	6.72381	up	LOC644050	Homo sapiens cDNA FLJ30698 fis, clone FCBBF2000825. [AK055260]
A_23_P57474	0.00240321	0.000110173	6.69774	up	OSBP2	Homo sapiens oxysterol binding protein 2 (OSBP2), transcript variant 1, mRNA [NM_030758]
A_24_P333993	0.00239994	9.5076e-05	6.6691	up	OR2W3	Homo sapiens olfactory receptor, family 2, subfamily W, member 3 (OR2W3), mRNA [NM_001001957]
A_33_P3417880	0.00981279	0.00332398	6.63213	up	NKAPL	Homo sapiens NFKB activating protein-like (NKAPL), mRNA [NM_001007531]
A_33_P3329078	0.00240321	0.0001474	6.59585	up	HBG1	Homo sapiens hemoglobin, gamma A (HBG1), mRNA [NM_000559]
A_23_P328545	0.00239994	4.46777e-05	6.59511	up	GABRP	Homo sapiens gamma-aminobutyric acid (GABA) A receptor, pi (GABRP), mRNA [NM_014211]
A_23_P300847	0.0029323	0.000298751	6.5714	up	DIO3OS	Homo sapiens clone 6 DIO3AS mRNA, partial sequence; alternatively spliced. [AF469204]
A_33_P3350179	0.0029323	0.000298751	6.5593	up		zb81h09.s1 Soares_senescent_fibroblasts_NbHSF Homo sapiens cDNA clone IMAGE:310049 3' similar to contains element MER22 repetitive element ;, mRNA sequence [N95477]
A_33_P3663105	0.0029323	0.000298751	6.52121	up	LOC284263	Homo sapiens hypothetical protein LOC284263, mRNA (cDNA clone IMAGE:4826426). [BC038429]
A_33_P3357658	0.00268832	0.000226031	6.52029	up	HMGA2	Homo sapiens high mobility group AT-hook 2 (HMGA2), transcript variant 2, mRNA [NM_003484]
A_33_P3245660	0.0041998	0.000763387	6.48789	up
A_33_P3311830	0.00250099	0.000170183	6.44696	up	OTOR	Homo sapiens otoraplin (OTOR), mRNA [NM_020157]
A_33_P3304819	0.00240321	0.000110173	6.39049	up
A_33_P3289848	0.012285	0.00467442	6.38895	up	CDX1	Homo sapiens caudal type homeobox 1 (CDX1), mRNA [NM_001804]
A_33_P3229760	0.00268832	0.000226031	6.35094	up
A_33_P3308101	0.00540739	0.0012707	6.32592	up		Homo sapiens cDNA FLJ46348 fis, clone TESTI4047569. [AK128836]
A_33_P3422499	0.00626532	0.00162765	6.32504	up
A_33_P3250173	0.00443342	0.000868665	6.26991	up	IQCJ	Homo sapiens IQ motif containing J (IQCJ), transcript variant 1, mRNA [NM_001042705]
A_23_P311201	0.00626532	0.00162765	6.24285	up		serine/arginine-rich splicing factor 10 [Source:HGNC Symbol;Acc:16713] [ENST00000344989]
A_33_P3353846	0.00239994	6.06562e-05	6.24159	up	TSPO2	Homo sapiens translocator protein 2 (TSPO2), transcript variant 1, mRNA [NM_001010873]
A_33_P3216448	0.010593	0.00372847	6.21512	up	COL11A2	Homo sapiens collagen, type XI, alpha 2 (COL11A2), transcript variant 4, mRNA [NM_001163771]
A_33_P3380361	0.00279226	0.000260018	6.20495	up	PCGEM1	Homo sapiens prostate-specific transcript 1 (non-protein coding) (PCGEM1), non-coding RNA [NR_002769]
A_33_P3525263	0.00268832	0.000226031	6.18227	up	A2ML1	Homo sapiens alpha-2-macroglobulin-like 1 (A2ML1), mRNA [NM_144670]
A_23_P115161	0.00239994	3.27477e-05	6.16562	up	DARC	Homo sapiens Duffy blood group, chemokine receptor (DARC), transcript variant 2, mRNA [NM_002036]
A_33_P3382887	0.00580144	0.001439	6.11848	up
A_33_P3277883	0.00336312	0.000449858	6.11167	up	LOC100129931	Homo sapiens hypothetical LOC100129931 (LOC100129931), non-coding RNA [NR_033828]
A_33_P3371553	0.00240321	0.000127512	6.10892	up	FLJ32756	Homo sapiens cDNA FLJ32756 fis, clone TESTI2001758. [AK057318]
A_33_P3344339	0.00240321	0.000110173	6.0788	up	KCNH5	Homo sapiens potassium voltage-gated channel, subfamily H (eag-related), member 5 (KCNH5), transcript variant 1, mRNA [NM_139318]
A_23_P132139	0.00471151	0.000987274	6.05239	up	C21orf58	Homo sapiens chromosome 21 open reading frame 58 (C21orf58), mRNA [NM_058180]
A_23_P390443	0.00396055	0.000670059	6.03376	up	SHISA7	Homo sapiens shisa homolog 7 (Xenopus laevis) (SHISA7), mRNA [NM_001145176]
A_33_P3396746	0.0114407	0.00417722	6.03355	up	KIF26B	kinesin family member 26B [Source:HGNC Symbol;Acc:25484] [ENST00000479506]
A_23_P256572	0.00239994	3.82738e-05	5.99775	up	RHAG	Homo sapiens Rh-associated glycoprotein (RHAG), mRNA [NM_000324]
A_23_P2077	0.00240321	0.000127512	5.9951	up	OR4C3	Homo sapiens olfactory receptor, family 4, subfamily C, member 3 (OR4C3), mRNA [NM_001004702]
A_24_P38702	0.013238	0.00522462	5.99314	up	NKX2-3	Homo sapiens NK2 homeobox 3 (NKX2-3), mRNA [NM_145285]
A_23_P41304	0.00239994	1.73368e-05	5.98899	up	GYPE	Homo sapiens glycophorin E (MNS blood group) (GYPE), transcript variant 1, mRNA [NM_002102]
A_32_P108254	0.00268832	0.000226031	5.92873	up	FAM20A	Homo sapiens family with sequence similarity 20, member A (FAM20A), transcript variant 1, mRNA [NM_017565]
A_33_P3217619	0.00324281	0.000392958	5.91373	up
A_33_P3285371	0.00268832	0.000226031	5.90656	up
A_33_P3320782	0.0114407	0.00417722	5.90598	up	ATXN7	Homo sapiens ataxin 7 (ATXN7), transcript variant SCA7a, mRNA [NM_000333]
A_33_P3386487	0.00471151	0.000987274	5.8939	up
A_32_P233950	0.0041998	0.000763387	5.88476	up	DPPA5	Homo sapiens developmental pluripotency associated 5 (DPPA5), mRNA [NM_001025290]
A_23_P214168	0.00336312	0.000449858	5.84764	up	COL12A1	Homo sapiens collagen, type XII, alpha 1 (COL12A1), transcript variant long, mRNA [NM_004370]
A_23_P137689	0.00239994	9.5076e-05	5.83514	up	OLFML2B	Homo sapiens olfactomedin-like 2B (OLFML2B), mRNA [NM_015441]
A_33_P3361891	0.00239994	9.5076e-05	5.83066	up	TMPRSS7	Homo sapiens transmembrane protease, serine 7 (TMPRSS7), transcript variant 1, mRNA [NM_001042575]
A_23_P101084	0.00250099	0.000170183	5.81187	up	SPATA22	Homo sapiens spermatogenesis associated 22 (SPATA22), transcript variant 2, mRNA [NM_032598]
A_23_P81262	0.00324281	0.000392958	5.8108	up	PCDHB4	Homo sapiens protocadherin beta 4 (PCDHB4), mRNA [NM_018938]
A_33_P3242543	0.00239994	2.79851e-05	5.80982	up	MAOA	Homo sapiens monoamine oxidase A (MAOA), nuclear gene encoding mitochondrial protein, mRNA [NM_000240]
A_33_P3355208	0.00239994	4.46777e-05	5.79173	up	CROT	Homo sapiens carnitine O-octanoyltransferase (CROT), transcript variant 3, non-coding RNA [NR_026585]
A_24_P322229	0.00374449	0.000587433	5.78915	up	RASL10B	Homo sapiens RAS-like, family 10, member B (RASL10B), mRNA [NM_033315]
A_33_P3314176	0.00239994	4.46777e-05	5.78285	up	FAM46C	Homo sapiens family with sequence similarity 46, member C (FAM46C), mRNA [NM_017709]
A_33_P3401138	0.0266841	0.0134888	5.77515	up
A_23_P62634	0.00239994	5.20893e-05	5.76994	up	RHCE	Homo sapiens Rh blood group, CcEe antigens (RHCE), transcript variant 1, mRNA [NM_020485]
A_33_P3291821	0.00580144	0.001439	5.75962	up	ANKRD26P1	Homo sapiens ankyrin repeat domain 26 pseudogene 1 (ANKRD26P1), non-coding RNA [NR_026556]
A_23_P123164	0.014273	0.00583268	5.75367	up	OR6W1P	Homo sapiens olfactory receptor, family 6, subfamily W, member 1 pseudogene (OR6W1P), non-coding RNA [NR_002140]
A_32_P515971	0.00336312	0.000449858	5.72393	up	EFCAB3	Homo sapiens EF-hand calcium binding domain 3 (EFCAB3), transcript variant 2, mRNA [NM_173503]
A_32_P25253	0.00239994	2.79851e-05	5.71022	up	ISCA1	Homo sapiens iron-sulfur cluster assembly 1 homolog (S. cerevisiae) (ISCA1), mRNA [NM_030940]
A_33_P3258061	0.00250099	0.000170183	5.69998	up	PALM3	Homo sapiens paralemmin 3 (PALM3), mRNA [NM_001145028]
A_33_P3235410	0.00239994	5.20893e-05	5.69558	up	PTPLA	protein tyrosine phosphatase-like (proline instead of catalytic arginine), member A [Source:HGNC Symbol;Acc:9639] [ENST00000326961]
A_24_P278192	0.00443342	0.000868665	5.69313	up	AK1	Homo sapiens adenylate kinase 1 (AK1), mRNA [NM_000476]
A_23_P34382	0.00239994	4.46777e-05	5.68799	up	CLCA3P	Homo sapiens chloride channel accessory 3, pseudogene (CLCA3P), non-coding RNA [NR_024604]
A_23_P302038	0.0041998	0.000763387	5.66036	up	POU4F2	Homo sapiens POU class 4 homeobox 2 (POU4F2), mRNA [NM_004575]
A_33_P3234794	0.0288593	0.0149004	5.65962	up	ARHGAP40	Homo sapiens Rho GTPase activating protein 40 (ARHGAP40), mRNA [NM_001164431]
A_23_P47579	0.0041998	0.000763387	5.62832	up	NLRP14	Homo sapiens NLR family, pyrin domain containing 14 (NLRP14), mRNA [NM_176822]
A_33_P3313625	0.00240321	0.000127512	5.62621	up
A_23_P414308	0.00250099	0.000170183	5.62391	up	FLCN	Homo sapiens folliculin (FLCN), transcript variant 2, mRNA [NM_144606]
A_23_P218505	0.0166759	0.00724364	5.62089	up	LHB	Homo sapiens luteinizing hormone beta polypeptide (LHB), mRNA [NM_000894]
A_24_P913716	0.0153651	0.00650382	5.62003	up	B3GNT7	Homo sapiens UDP-GlcNAc:betaGal beta-1,3-N-acetylglucosaminyltransferase 7 (B3GNT7), mRNA [NM_145236]
A_33_P3227761	0.00239994	5.20893e-05	5.61495	up
A_33_P3267745	0.012285	0.00467442	5.59728	up		Q3W7R2_9ACTO (Q3W7R2) ABC transporter, partial (4%) [THC2534319]
A_33_P3348151	0.00779363	0.00233853	5.57996	up
A_23_P29939	0.00239994	2.38858e-05	5.56271	up	SNCA	Homo sapiens synuclein, alpha (non A4 component of amyloid precursor) (SNCA), transcript variant 4, mRNA [NM_007308]
A_33_P3286873	0.00279226	0.000260018	5.55583	up	CD247	CD247 molecule [Source:HGNC Symbol;Acc:1677] [ENST00000483825]
A_23_P85963	0.00396055	0.000670059	5.54184	up	OR6Y1	Homo sapiens olfactory receptor, family 6, subfamily Y, member 1 (OR6Y1), mRNA [NM_001005189]
A_33_P3422265	0.0336065	0.0181189	5.51591	up	LOC729305	PREDICTED: Homo sapiens hypothetical LOC729305 (LOC729305), partial miscRNA [XR_114546]
A_23_P252758	0.00239994	9.5076e-05	5.5109	up	KEL	Homo sapiens Kell blood group, metallo-endopeptidase (KEL), mRNA [NM_000420]
A_33_P3214635	0.00239994	4.46777e-05	5.5048	up	FECH	Homo sapiens ferrochelatase (FECH), nuclear gene encoding mitochondrial protein, transcript variant 1, mRNA [NM_001012515]
A_33_P3337259	0.013238	0.00522462	5.49419	up	WASH5P	Homo sapiens WAS protein family homolog 5 pseudogene (WASH5P), non-coding RNA [NR_033266]
A_24_P41939	0.00250099	0.000170183	5.48971	up
A_23_P421379	0.00308815	0.00034284	5.48271	up	IGF2	Homo sapiens insulin-like growth factor 2 (somatomedin A) (IGF2), transcript variant 1, mRNA [NM_000612]
A_23_P11697	0.00239994	7.05458e-05	5.45952	up	HMGB4	Homo sapiens high mobility group box 4 (HMGB4), transcript variant 1, mRNA [NM_145205]
A_24_P390495	0.00374449	0.000587433	5.45368	up	CX3CL1	Homo sapiens chemokine (C-X3-C motif) ligand 1 (CX3CL1), mRNA [NM_002996]
A_33_P3424507	0.00981279	0.00332398	5.38025	up	OR51F1	Homo sapiens olfactory receptor, family 51, subfamily F, member 1 (OR51F1), mRNA [NM_001004752]
A_33_P3396404	0.0029323	0.000298751	5.35618	up	CLLU1OS	Homo sapiens chronic lymphocytic leukemia up-regulated 1 opposite strand (CLLU1OS), mRNA [NM_001025232]
A_23_P13294	0.00250099	0.000170183	5.33636	up	OR1S2	Homo sapiens olfactory receptor, family 1, subfamily S, member 2 (OR1S2), mRNA [NM_001004459]
A_23_P13244	0.00374449	0.000587433	5.33266	up	OR8J1	Homo sapiens olfactory receptor, family 8, subfamily J, member 1 (OR8J1), mRNA [NM_001005205]
A_33_P3245160	0.0247253	0.0121967	5.31749	up		GB
A_24_P224966	0.00240321	0.0001474	5.31556	up	CLCNKB	Homo sapiens chloride channel Kb (CLCNKB), transcript variant 1, mRNA [NM_000085]
A_33_P3213288	0.00396055	0.000670059	5.29331	up	AIF1	Homo sapiens allograft inflammatory factor 1 (AIF1), transcript variant 2, mRNA [NM_004847]
A_23_P318938	0.00260242	0.000196249	5.28806	up	C12orf59	Homo sapiens chromosome 12 open reading frame 59 (C12orf59), mRNA [NM_153022]
A_33_P3264444	0.013238	0.00522462	5.27581	up	PFDN6	prefoldin subunit 6 [Source:HGNC Symbol;Acc:4926] [ENST00000482292]
A_33_P3407157	0.00240321	0.0001474	5.2754	up		DB050195 TESTI2 Homo sapiens cDNA clone TESTI2039685 5', mRNA sequence [DB050195]
A_33_P3301346	0.00308815	0.00034284	5.27239	up	RBM44	RNA binding motif protein 44 [Source:HGNC Symbol;Acc:24756] [ENST00000491996]
A_33_P3395532	0.00240321	0.000127512	5.27025	up	IFIT1B	Homo sapiens interferon-induced protein with tetratricopeptide repeats 1B (IFIT1B), mRNA [NM_001010987]
A_33_P3315303	0.0166759	0.00724364	5.26403	up	KRT73	Homo sapiens keratin 73 (KRT73), mRNA [NM_175068]
A_33_P3220545	0.00260242	0.000196249	5.25674	up	SLC6A19	Homo sapiens solute carrier family 6 (neutral amino acid transporter), member 19 (SLC6A19), mRNA [NM_001003841]
A_33_P3272347	0.00910882	0.00295986	5.25306	up	LOC100128107	Homo sapiens cDNA FLJ41726 fis, clone HLUNG2014449. [AK123720]
A_24_P382579	0.00779363	0.00233853	5.24502	up	OXT	Homo sapiens oxytocin, prepropeptide (OXT), mRNA [NM_000915]
A_33_P3271171	0.0153651	0.00650382	5.2391	up	CNOT3	CCR4-NOT transcription complex, subunit 3 [Source:HGNC Symbol;Acc:7879] [ENST00000358389]
A_33_P3251901	0.00240321	0.000127512	5.23659	up	APBB2	Homo sapiens amyloid beta (A4) precursor protein-binding, family B, member 2 (APBB2), transcript variant 1, mRNA [NM_004307]
A_33_P3396275	0.0114407	0.00417722	5.21281	up	C15orf62	Homo sapiens chromosome 15 open reading frame 62 (C15orf62), mRNA [NM_001130448]
A_33_P3247473	0.0266841	0.0134888	5.18524	up	KRTAP23-1	Homo sapiens keratin associated protein 23-1 (KRTAP23-1), mRNA [NM_181624]
A_33_P3402963	0.00336312	0.000449858	5.17311	up	DPRX	Homo sapiens divergent-paired related homeobox (DPRX), mRNA [NM_001012728]
A_33_P3288649	0.0041998	0.000763387	5.16882	up	HOXA10	Homo sapiens homeobox A10 (HOXA10), transcript variant 1, mRNA [NM_018951]
A_33_P3384694	0.00626532	0.00162765	5.15357	up
A_33_P3397743	0.00502851	0.00112073	5.14715	up
A_33_P3366431	0.00240321	0.0001474	5.14687	up	LCN1	Homo sapiens lipocalin 1 (tear prealbumin) (LCN1), mRNA [NM_002297]
A_33_P3252286	0.00910882	0.00295986	5.14571	up	CRLF1	Homo sapiens cytokine receptor-like factor 1 (CRLF1), mRNA [NM_004750]
A_24_P587443	0.00471151	0.000987274	5.14478	up		AF396935 seven-span membrane protein FIRE {Mus musculus} (exp=-1; wgp=0; cg=0), partial (5%) [THC2662725]
A_23_P314805	0.00239994	3.27477e-05	5.13063	up	TMEM56	Homo sapiens transmembrane protein 56 (TMEM56), transcript variant 2, mRNA [NM_152487]
A_33_P3385656	0.00626532	0.00162765	5.11989	up	FNDC9	Homo sapiens fibronectin type III domain containing 9 (FNDC9), mRNA [NM_001001343]
A_33_P3278789	0.00580144	0.001439	5.11275	up	KCNK16	Homo sapiens potassium channel, subfamily K, member 16 (KCNK16), transcript variant 3, mRNA [NM_001135106]
A_23_P95790	0.00240321	0.000110173	5.11212	up	ITLN1	Homo sapiens intelectin 1 (galactofuranose binding) (ITLN1), mRNA [NM_017625]
A_33_P3294002	0.00324281	0.000392958	5.10998	up	A4GALT	Homo sapiens alpha 1,4-galactosyltransferase (A4GALT), mRNA [NM_017436]
A_33_P3402257	0.00443342	0.000868665	5.10552	up	LOC100508241	PREDICTED: Homo sapiens membrane-spanning 4-domains subfamily A member 18-like (LOC100508241), mRNA [XM_003119499]
A_33_P3267607	0.00268832	0.000226031	5.09548	up	LOC729870	Homo sapiens, clone IMAGE:5762932, mRNA. [BC039551]
A_33_P3378354	0.00324281	0.000392958	5.07457	up		guanylate cyclase 1, soluble, beta 2 [Source:HGNC Symbol;Acc:4686] [ENST00000389600]
A_33_P3377786	0.0247253	0.0121967	5.06107	up	LOC649887	PREDICTED: Homo sapiens ETS domain-containing protein Elk-1-like (LOC649887), mRNA [XM_003121052]
A_33_P3247210	0.0153651	0.00650382	5.04355	up
A_33_P3713035	0.00540739	0.0012707	5.03572	up	LOC221814	Homo sapiens mRNA; cDNA DKFZp564C0371 (from clone DKFZp564C0371) [AL122087]
A_23_P84230	0.00260242	0.000196249	5.02845	up	OTP	Homo sapiens orthopedia homeobox (OTP), mRNA [NM_032109]
A_32_P173662	0.00240321	0.000127512	5.0204	up	CRISP2	Homo sapiens cysteine-rich secretory protein 2 (CRISP2), transcript variant 1, mRNA [NM_003296]
A_33_P3227010	0.010593	0.00372847	5.01362	up
A_33_P3325429	0.00580144	0.001439	5.00836	up		Homo sapiens mRNA for T cell receptor beta variable 5, partial cds, clone: un 66. [AB306153]
A_23_P106258	0.0195233	0.00895364	5.00425	up	SLC25A47	Homo sapiens solute carrier family 25, member 47 (SLC25A47), mRNA [NM_207117]
A_24_P52293	0.00308815	0.00034284	4.99684	up	OR2A25	Homo sapiens olfactory receptor, family 2, subfamily A, member 25 (OR2A25), mRNA [NM_001004488]
A_33_P3418194	0.0114407	0.00417722	4.99524	up	LYNX1	Homo sapiens Ly6/neurotoxin 1 (LYNX1), transcript variant 1, mRNA [NM_023946]
A_23_P142096	0.00239994	7.05458e-05	4.99451	up	GPR32	Homo sapiens G protein-coupled receptor 32 (GPR32), mRNA [NM_001506]
A_33_P3356816	0.00279226	0.000260018	4.99407	up	LCE1B	Homo sapiens late cornified envelope 1B (LCE1B), mRNA [NM_178349]
A_32_P111996	0.00540739	0.0012707	4.9839	up	MGC39584	Homo sapiens hypothetical LOC441058 (MGC39584), non-coding RNA [NR_038377]
A_24_P40094	0.00353278	0.000514374	4.98307	up	ATCAY	Homo sapiens ataxia, cerebellar, Cayman type (ATCAY), mRNA [NM_033064]
A_33_P3343473	0.00239994	7.05458e-05	4.97785	up	ATRNL1	Homo sapiens attractin-like 1 (ATRNL1), mRNA [NM_207303]
A_33_P3293785	0.00779363	0.00233853	4.97618	up	KRTAP10-3	Homo sapiens keratin associated protein 10-3 (KRTAP10-3), mRNA [NM_198696]
A_23_P98147	0.00268832	0.000226031	4.96864	up	CPN1	Homo sapiens carboxypeptidase N, polypeptide 1 (CPN1), mRNA [NM_001308]
A_33_P3311621	0.00260242	0.000196249	4.96473	up	LOC338739	Homo sapiens hypothetical LOC338739 (LOC338739), non-coding RNA [NR_034027]
A_33_P3295814	0.00779363	0.00233853	4.96296	up
A_23_P94647	0.00471151	0.000987274	4.95801	up	OR1L3	Homo sapiens olfactory receptor, family 1, subfamily L, member 3 (OR1L3), mRNA [NM_001005234]
A_33_P3269844	0.0229019	0.0110155	4.94847	up	LRRC26	Homo sapiens leucine rich repeat containing 26 (LRRC26), mRNA [NM_001013653]
A_33_P3363254	0.00260242	0.000196249	4.94217	up
A_33_P3265504	0.0247253	0.0121967	4.93491	up	EIF5AL1	Homo sapiens eukaryotic translation initiation factor 5A-like 1 (EIF5AL1), mRNA [NM_001099692]
A_23_P116235	0.0153651	0.00650382	4.93223	up	MDK	Homo sapiens midkine (neurite growth-promoting factor 2) (MDK), transcript variant 1, mRNA [NM_001012334]
A_23_P420942	0.00353278	0.000514374	4.92938	up		metallothionein 1E [Source:HGNC Symbol;Acc:7397] [ENST00000330439]
A_33_P3374221	0.00240321	0.0001474	4.91797	up	LOC643936	Homo sapiens cDNA FLJ45840 fis, clone NTONG2004829. [AK127740]
A_23_P86021	0.00240321	0.0001474	4.90858	up	SELENBP1	Homo sapiens selenium binding protein 1 (SELENBP1), mRNA [NM_003944]
A_33_P3286046	0.00239994	4.46777e-05	4.90608	up	DPCD	Homo sapiens deleted in primary ciliary dyskinesia homolog (mouse) (DPCD), mRNA [NM_015448]
A_23_P89380	0.00239994	4.46777e-05	4.88358	up	SLC4A1	Homo sapiens solute carrier family 4, anion exchanger, member 1 (erythrocyte membrane protein band 3, Diego blood group) (SLC4A1), mRNA [NM_000342]
A_24_P272917	0.00374449	0.000587433	4.88228	up	USP17	Homo sapiens ubiquitin specific peptidase 17 (USP17), mRNA [NM_001105662]
A_23_P36203	0.0029323	0.000298751	4.87751	up	OR52B2	Homo sapiens olfactory receptor, family 52, subfamily B, member 2 (OR52B2), mRNA [NM_001004052]
A_33_P3278220	0.00250099	0.000170183	4.87619	up	RABEPK	Rab9 effector protein with kelch motifs [Source:HGNC Symbol;Acc:16896] [ENST00000373544]
A_33_P3394605	0.0211139	0.00993701	4.86354	up	HMG20B	Homo sapiens high mobility group 20B (HMG20B), mRNA [NM_006339]
A_33_P3267640	0.0114407	0.00417722	4.85806	up	HGFAC	Homo sapiens HGF activator (HGFAC), mRNA [NM_001528]
A_33_P3359012	0.0041998	0.000763387	4.85297	up	DUSP8	Homo sapiens dual specificity phosphatase 8 (DUSP8), mRNA [NM_004420]
A_23_P391857	0.00675349	0.00183883	4.84742	up	ESRRB	Homo sapiens estrogen-related receptor beta (ESRRB), mRNA [NM_004452]
A_33_P3397314	0.00240321	0.000127512	4.83916	up	LOC644587	PREDICTED: Homo sapiens hypothetical protein LOC644587 (LOC644587), mRNA [XM_001713909]
A_33_P3296567	0.012285	0.00467442	4.82776	up	PRRC2B	Homo sapiens proline-rich coiled-coil 2B (PRRC2B), mRNA [NM_013318]
A_33_P3305438	0.00239994	6.06562e-05	4.82635	up
A_33_P3363001	0.00239994	5.20893e-05	4.82569	up		DA372173 BRTHA2 Homo sapiens cDNA clone BRTHA2002342 5', mRNA sequence [DA372173]
A_23_P161352	0.00239994	2.79851e-05	4.82003	up	PTPLA	Homo sapiens protein tyrosine phosphatase-like (proline instead of catalytic arginine), member A (PTPLA), mRNA [NM_014241]
A_23_P150609	0.00502851	0.00112073	4.81755	up	IGF2	Homo sapiens insulin-like growth factor 2 (somatomedin A) (IGF2), transcript variant 1, mRNA [NM_000612]
A_23_P6066	0.00239994	8.19476e-05	4.81511	up	CPXM1	Homo sapiens carboxypeptidase X (M14 family), member 1 (CPXM1), transcript variant 1, mRNA [NM_019609]
A_23_P160438	0.0311231	0.0164406	4.81055	up	MYOG	Homo sapiens myogenin (myogenic factor 4) (MYOG), mRNA [NM_002479]
A_24_P317907	0.00239994	7.05458e-05	4.79445	up	SORBS1	Homo sapiens sorbin and SH3 domain containing 1 (SORBS1), transcript variant 3, mRNA [NM_001034954]
A_24_P60845	0.010593	0.00372847	4.78205	up	ACHE	Homo sapiens acetylcholinesterase (ACHE), transcript variant E4-E6, mRNA [NM_000665]
A_33_P3679901	0.00239994	3.82738e-05	4.77987	up		olfactory receptor, family 9, subfamily A, member 1 pseudogene [Source:HGNC Symbol;Acc:8486] [ENST00000482201]
A_23_P38952	0.0114407	0.00417722	4.76291	up	ACER1	Homo sapiens alkaline ceramidase 1 (ACER1), mRNA [NM_133492]
A_24_P339514	0.00240321	0.0001474	4.76286	up	CYP2B6	Homo sapiens cytochrome P450, family 2, subfamily B, polypeptide 6 (CYP2B6), mRNA [NM_000767]
A_33_P3389342	0.00324281	0.000392958	4.76177	up	ARID5A	Homo sapiens AT rich interactive domain 5A (MRF1-like) (ARID5A), mRNA [NM_212481]
A_33_P3391345	0.00374449	0.000587433	4.76117	up		Uncharacterized protein [Source:UniProtKB/TrEMBL;Acc:B5MBW5] [ENST00000383146]
A_33_P3254121	0.00502851	0.00112073	4.76104	up	RNASET2	ribonuclease T2 [Source:HGNC Symbol;Acc:21686] [ENST00000358165]
A_23_P67381	0.00240321	0.000127512	4.73915	up	SULT2A1	Homo sapiens sulfotransferase family, cytosolic, 2A, dehydroepiandrosterone (DHEA)-preferring, member 1 (SULT2A1), mRNA [NM_003167]
A_33_P3350748	0.0114407	0.00417722	4.73759	up	KRT7	Homo sapiens keratin 7 (KRT7), mRNA [NM_005556]
A_23_P397480	0.00324281	0.000392958	4.73664	up	ABCC13	Homo sapiens ATP-binding cassette, sub-family C (CFTR/MRP), member 13, pseudogene (ABCC13), transcript variant D, non-coding RNA [NR_003088]
A_33_P3360886	0.0288593	0.0149004	4.72853	up		GRP33_ARTSA (P13230) Glycine-rich protein GRP33, partial (8%) [THC2642603]
A_33_P3344292	0.00540739	0.0012707	4.72527	up	LOC644925	full-length cDNA clone CS0DI020YI21 of Placenta Cot 25-normalized of Homo sapiens (human). [CR618938]
A_33_P3422923	0.00336312	0.000449858	4.72285	up	MYADML	Homo sapiens myeloid-associated differentiation marker-like (MYADML), non-coding RNA [NR_003143]
A_23_P118842	0.00502851	0.00112073	4.72178	up	KRTAP1-5	Homo sapiens keratin associated protein 1-5 (KRTAP1-5), mRNA [NM_031957]
A_33_P3225378	0.00240321	0.0001474	4.72028	up	OR10G3	Homo sapiens olfactory receptor, family 10, subfamily G, member 3 (OR10G3), mRNA [NM_001005465]
A_33_P3234222	0.00239994	3.27477e-05	4.71782	up	TSPO2	Homo sapiens translocator protein 2 (TSPO2), transcript variant 1, mRNA [NM_001010873]
A_33_P3240200	0.00239994	3.82738e-05	4.71363	up	DPCD	Homo sapiens deleted in primary ciliary dyskinesia homolog (mouse) (DPCD), mRNA [NM_015448]
A_23_P208636	0.00353278	0.000514374	4.70296	up	SHANK1	Homo sapiens SH3 and multiple ankyrin repeat domains 1 (SHANK1), mRNA [NM_016148]
A_23_P16523	0.00239994	3.82738e-05	4.69808	up	GDF15	Homo sapiens growth differentiation factor 15 (GDF15), mRNA [NM_004864]
DCP_22_7	0.00260242	0.000196249	4.69789	up		Unknown
A_33_P3570228	0.0114407	0.00417722	4.6967	up	LOC644962	Homo sapiens cDNA FLJ46065 fis, clone TBAES2007862. [AK127954]
A_33_P3250857	0.0229019	0.0110155	4.69528	up		axin interactor, dorsalization associated [Source:HGNC Symbol;Acc:25761] [ENST00000474863]
A_33_P3332627	0.00443342	0.000868665	4.69508	up
A_33_P3403936	0.00443342	0.000868665	4.69344	up	SERINC4	Homo sapiens serine incorporator 4 (SERINC4), mRNA [NM_001033517]
A_23_P65370	0.00239994	3.27477e-05	4.68948	up	GLRX5	Homo sapiens glutaredoxin 5 (GLRX5), nuclear gene encoding mitochondrial protein, mRNA [NM_016417]
A_33_P3399598	0.00279226	0.000260018	4.68835	up	ABCD4	Homo sapiens cDNA FLJ43119 fis, clone CTONG3003179. [AK125109]
A_32_P494620	0.00279226	0.000260018	4.68063	up	LHFPL5	Homo sapiens lipoma HMGIC fusion partner-like 5 (LHFPL5), mRNA [NM_182548]
A_32_P86150	0.012285	0.00467442	4.67596	up	CTRB2	Homo sapiens chymotrypsinogen B2 (CTRB2), mRNA [NM_001025200]
A_23_P430670	0.00396055	0.000670059	4.67079	up	CHST5	Homo sapiens carbohydrate (N-acetylglucosamine 6-O) sulfotransferase 5 (CHST5), mRNA [NM_024533]
A_33_P3418209	0.00250099	0.000170183	4.66593	up	ITGBL1	Homo sapiens integrin, beta-like 1 (with EGF-like repeat domains) (ITGBL1), mRNA [NM_004791]
A_33_P3337026	0.00260242	0.000196249	4.66384	up	SLC6A8	solute carrier family 6 (neurotransmitter transporter, creatine), member 8 [Source:HGNC Symbol;Acc:11055] [ENST00000328897]
A_33_P3321522	0.00308815	0.00034284	4.65658	up		ankyrin repeat domain 61 [Source:HGNC Symbol;Acc:22467] [ENST00000409061]
A_33_P3310976	0.00843778	0.00263248	4.65576	up
A_33_P3877739	0.0166759	0.00724364	4.6494	up	SMCR2	ag52h12.x5 Gessler Wilms tumor Homo sapiens cDNA clone IMAGE:1126631 3', mRNA sequence [AI821758]
A_23_P405282	0.0247253	0.0121967	4.64855	up	MGC45922	Homo sapiens hypothetical LOC284365 (MGC45922), non-coding RNA [NR_038359]
A_33_P3405754	0.0114407	0.00417722	4.64505	up	CEP104	centrosomal protein 104kDa [Source:HGNC Symbol;Acc:24866] [ENST00000378223]
A_24_P368943	0.0266841	0.0134888	4.63733	up	EVX1	Homo sapiens even-skipped homeobox 1 (EVX1), mRNA [NM_001989]
A_33_P3337742	0.0229019	0.0110155	4.62764	up
A_23_P257583	0.00279226	0.000260018	4.62517	up	DENND2A	Homo sapiens DENN/MADD domain containing 2A (DENND2A), mRNA [NM_015689]
A_24_P417935	0.00250099	0.000170183	4.61805	up	LOC100130776	Homo sapiens hypothetical LOC100130776 (LOC100130776), non-coding RNA [NR_027032]
A_23_P109229	0.00279226	0.000260018	4.60463	up	SUN5	Homo sapiens Sad1 and UNC84 domain containing 5 (SUN5), mRNA [NM_080675]
A_33_P3369128	0.012285	0.00467442	4.60102	up	LOC100132966	Homo sapiens cDNA FLJ42565 fis, clone BRACE3007472. [AK124556]
A_23_P154050	0.00336312	0.000449858	4.57846	up	CDK15	Homo sapiens cyclin-dependent kinase 15 (CDK15), mRNA [NM_139158]
A_23_P150583	0.0211139	0.00993701	4.57602	up	SCGB1A1	Homo sapiens secretoglobin, family 1A, member 1 (uteroglobin) (SCGB1A1), mRNA [NM_003357]
A_23_P502808	0.00910882	0.00295986	4.57156	up	PRIMA1	Homo sapiens proline rich membrane anchor 1 (PRIMA1), mRNA [NM_178013]
A_23_P18119	0.00308815	0.00034284	4.56725	up	IMPG2	Homo sapiens interphotoreceptor matrix proteoglycan 2 (IMPG2), mRNA [NM_016247]
A_33_P3279362	0.00250099	0.000170183	4.56387	up	GRIK1-AS1	Homo sapiens GRIK1 antisense RNA 1 (non-protein coding) (GRIK1-AS1), non-coding RNA [NR_027021]
A_23_P346327	0.00471151	0.000987274	4.55943	up	FLJ30679	Homo sapiens hypothetical protein FLJ30679 (FLJ30679), non-coding RNA [NR_026674]
A_23_P310972	0.00502851	0.00112073	4.55905	up	PCDHGB1	Homo sapiens protocadherin gamma subfamily B, 1 (PCDHGB1), transcript variant 2, mRNA [NM_032095]
A_33_P3249259	0.00268832	0.000226031	4.55615	up	TGM6	Homo sapiens transglutaminase 6 (TGM6), mRNA [NM_198994]
A_33_P3312661	0.00471151	0.000987274	4.55412	up		Homo sapiens cDNA FLJ33500 fis, clone BRAMY2004352. [AK090819]
A_33_P3369495	0.00443342	0.000868665	4.55404	up	CLDN10	claudin 10 [Source:HGNC Symbol;Acc:2033] [ENST00000376855]
A_33_P3311285	0.0229019	0.0110155	4.55283	up	LMNA	Homo sapiens lamin A/C (LMNA), transcript variant 1, mRNA [NM_170707]
A_33_P3280346	0.0029323	0.000298751	4.54878	up	LOC100130857	Homo sapiens cDNA FLJ39731 fis, clone SMINT2015745. [AK097050]
A_33_P3261097	0.00240321	0.000110173	4.54052	up
A_23_P110462	0.00353278	0.000514374	4.53891	up	PCDHB1	Homo sapiens protocadherin beta 1 (PCDHB1), mRNA [NM_013340]
A_24_P75680	0.00260242	0.000196249	4.53288	up	SLC4A8	Homo sapiens solute carrier family 4, sodium bicarbonate cotransporter, member 8 (SLC4A8), transcript variant 2, mRNA [NM_004858]
A_23_P142187	0.012285	0.00467442	4.53277	up	HIF3A	Homo sapiens hypoxia inducible factor 3, alpha subunit (HIF3A), transcript variant 2, mRNA [NM_022462]
A_23_P389250	0.00239994	5.20893e-05	4.5304	up	C12orf70	Homo sapiens chromosome 12 open reading frame 70 (C12orf70), mRNA [NM_001145010]
A_33_P3302325	0.00471151	0.000987274	4.52558	up		CR737729 Soares_NFL_T_GBC_S1 Homo sapiens cDNA clone IMAGp971D0264 ; IMAGE:1578179 5', mRNA sequence [CR737729]
A_23_P349416	0.00374449	0.000587433	4.52455	up	ERBB3	Homo sapiens v-erb-b2 erythroblastic leukemia viral oncogene homolog 3 (avian) (ERBB3), transcript variant 1, mRNA [NM_001982]
A_33_P3359223	0.00981279	0.00332398	4.52129	up	C9orf173	Homo sapiens chromosome 9 open reading frame 173 (C9orf173), mRNA [NM_001004353]
A_33_P3240757	0.00260242	0.000196249	4.51598	up	IGSF3	Homo sapiens immunoglobulin superfamily, member 3 (IGSF3), transcript variant 1, mRNA [NM_001542]
A_33_P3235841	0.0029323	0.000298751	4.51486	up	SLC22A20	Homo sapiens solute carrier family 22, member 20 (SLC22A20), transcript variant 2, non-coding RNA [NR_033396]
A_33_P3296687	0.00279226	0.000260018	4.50982	up	KRT33A	Homo sapiens keratin 33A (KRT33A), mRNA [NM_004138]
A_33_P3304678	0.00324281	0.000392958	4.5012	up	LOC149837	Homo sapiens hypothetical LOC149837 (LOC149837), non-coding RNA [NR_015406]
A_33_P3409580	0.0179874	0.00805811	4.49526	up	LOC100129722	Homo sapiens hypothetical LOC100129722 (LOC100129722), non-coding RNA [NR_038389]
A_23_P343411	0.00502851	0.00112073	4.48818	up	AGRN	Homo sapiens agrin (AGRN), mRNA [NM_198576]
A_24_P151032	0.0029323	0.000298751	4.48751	up	MYL4	Homo sapiens myosin, light chain 4, alkali; atrial, embryonic (MYL4), transcript variant 2, mRNA [NM_002476]
A_23_P255257	0.00239994	8.19476e-05	4.47832	up	DCAF12	Homo sapiens DDB1 and CUL4 associated factor 12 (DCAF12), mRNA [NM_015397]
A_23_P14302	0.0153651	0.00650382	4.47547	up	C14orf139	Homo sapiens chromosome 14 open reading frame 139 (C14orf139), non-coding RNA [NR_026779]
A_23_P132358	0.00239994	1.73368e-05	4.47465	up	MCAT	Homo sapiens malonyl CoA:ACP acyltransferase (mitochondrial) (MCAT), nuclear gene encoding mitochondrial protein, transcript variant 1, mRNA [NM_173467]
A_24_P381136	0.00353278	0.000514374	4.4709	up	PACSIN3	Homo sapiens protein kinase C and casein kinase substrate in neurons 3 (PACSIN3), transcript variant 2, mRNA [NM_016223]
A_23_P49559	0.00308815	0.00034284	4.45902	up	GPR142	Homo sapiens G protein-coupled receptor 142 (GPR142), mRNA [NM_181790]
A_24_P366787	0.00396055	0.000670059	4.44222	up	FLJ42875	Homo sapiens hypothetical LOC440556 (FLJ42875), transcript variant 2, non-coding RNA [NR_024371]
A_33_P3230137	0.00268832	0.000226031	4.43935	up	ATAD3C	Homo sapiens ATPase family, AAA domain containing 3C (ATAD3C), mRNA [NM_001039211]
A_33_P3240679	0.00260242	0.000196249	4.437	up	BRD3	bromodomain containing 3 [Source:HGNC Symbol;Acc:1104] [ENST00000371842]
A_33_P3369258	0.00239994	6.06562e-05	4.43694	up	FGFR1OP2	Homo sapiens FGFR1 oncogene partner 2 (FGFR1OP2), transcript variant 3, mRNA [NM_001171888]
A_23_P360240	0.00540739	0.0012707	4.42323	up	MYEOV	Homo sapiens myeloma overexpressed (in a subset of t(11;14) positive multiple myelomas) (MYEOV), mRNA [NM_138768]
A_24_P363896	0.0153651	0.00650382	4.41951	up	COL27A1	Homo sapiens collagen, type XXVII, alpha 1 (COL27A1), mRNA [NM_032888]
A_24_P191013	0.00308815	0.00034284	4.41873	up	CYP4A11	Homo sapiens cytochrome P450, family 4, subfamily A, polypeptide 11 (CYP4A11), mRNA [NM_000778]
A_23_P117380	0.00675349	0.00183883	4.41048	up	FAM181A	Homo sapiens family with sequence similarity 181, member A (FAM181A), transcript variant 1, mRNA [NM_138344]
A_33_P3316696	0.00239994	9.5076e-05	4.4069	up
A_33_P3410232	0.00336312	0.000449858	4.40509	up	LY6G6E	Homo sapiens lymphocyte antigen 6 complex, locus G6E (LY6G6E), transcript variant 1, non-coding RNA [NR_024541]
A_33_P3379463	0.014273	0.00583268	4.39774	up	LYPLA2	Homo sapiens lysophospholipase II (LYPLA2), mRNA [NM_007260]
A_23_P77980	0.00260242	0.000196249	4.39586	up	SLC4A1	Homo sapiens solute carrier family 4, anion exchanger, member 1 (erythrocyte membrane protein band 3, Diego blood group) (SLC4A1), mRNA [NM_000342]
A_23_P334727	0.00250099	0.000170183	4.3956	up	NRG4	Homo sapiens neuregulin 4 (NRG4), mRNA [NM_138573]
A_33_P3385785	0.00239994	2.79851e-05	4.39409	up	S100A12	Homo sapiens S100 calcium binding protein A12 (S100A12), mRNA [NM_005621]
A_33_P3684897	0.0029323	0.000298751	4.38761	up	FLJ30064	DA730659 NT2RM4 Homo sapiens cDNA clone NT2RM4000525 5', mRNA sequence [DA730659]
A_33_P3629678	0.00779363	0.00233853	4.38171	up	COL5A1	Homo sapiens collagen, type V, alpha 1 (COL5A1), mRNA [NM_000093]
A_33_P3308553	0.0288593	0.0149004	4.37871	up
A_33_P3257891	0.0029323	0.000298751	4.37178	up	GSTA3	Homo sapiens glutathione S-transferase alpha 3 (GSTA3), mRNA [NM_000847]
A_33_P3789327	0.00279226	0.000260018	4.36786	up	SNORD12B	AV755695 BM Homo sapiens cDNA clone BMFBHD10 5', mRNA sequence [AV755695]
A_33_P3372563	0.010593	0.00372847	4.35752	up	ABCC10	Homo sapiens ATP-binding cassette, sub-family C (CFTR/MRP), member 10 (ABCC10), transcript variant MRP7A, mRNA [NM_033450]
A_23_P108662	0.00843778	0.00263248	4.35667	up	MOGS	Homo sapiens mannosyl-oligosaccharide glucosidase (MOGS), transcript variant 1, mRNA [NM_006302]
A_24_P366122	0.00502851	0.00112073	4.35359	up	ACBD4	Homo sapiens acyl-CoA binding domain containing 4 (ACBD4), transcript variant 2, mRNA [NM_024722]
A_33_P3399474	0.0229019	0.0110155	4.3509	up		ARP3_BOVIN (P61157) Actin-like protein 3 (Actin-related protein 3) (Actin-2), partial (58%) [THC2499666]
A_23_P200073	0.00239994	9.5076e-05	4.34421	up	PITHD1	Homo sapiens PITH (C-terminal proteasome-interacting domain of thioredoxin-like) domain containing 1 (PITHD1), mRNA [NM_020362]
A_32_P834166	0.00626532	0.00162765	4.34211	up	LOC100128843	Homo sapiens DNA polymerase epsilon catalytic subunit isoform a (POLE1) mRNA, partial cds. [AF128541]
A_24_P237175	0.00336312	0.000449858	4.33064	up	CST2	Homo sapiens cystatin SA (CST2), mRNA [NM_001322]
A_33_P3226560	0.00324281	0.000392958	4.32402	up		HSU07000 breakpoint cluster region protein {Homo sapiens} (exp=-1; wgp=0; cg=0), partial (11%) [THC2481061]
A_33_P3376651	0.00240321	0.0001474	4.3191	up		CR740889 Soares_senescent_fibroblasts_NbHSF Homo sapiens cDNA clone IMAGp971H2070 ; IMAGE:1667058 5', mRNA sequence [CR740889]
A_23_P100386	0.00725072	0.00207492	4.3013	up	IL34	Homo sapiens interleukin 34 (IL34), transcript variant 1, mRNA [NM_152456]
A_23_P59388	0.0114407	0.00417722	4.29344	up	DST	Homo sapiens dystonin (DST), transcript variant 1e, mRNA [NM_001723]
A_23_P325606	0.00675349	0.00183883	4.2911	up	ESX1	Homo sapiens ESX homeobox 1 (ESX1), mRNA [NM_153448]
A_32_P224234	0.00336312	0.000449858	4.28486	up	LOC645195	Homo sapiens cDNA FLJ41456 fis, clone BRSTN2012320. [AK123450]
A_33_P3390042	0.0179874	0.00805811	4.28393	up	LOC143188	Homo sapiens hypothetical LOC143188 (LOC143188), non-coding RNA [NR_015409]
A_33_P3372722	0.00268832	0.000226031	4.28112	up		Q8L685_VOLCA (Q8L685) Pherophorin-dz1 protein precursor, partial (4%) [THC2639225]
A_33_P3215412	0.00725072	0.00207492	4.27868	up	C2CD4C	Homo sapiens C2 calcium-dependent domain containing 4C (C2CD4C), mRNA [NM_001136263]
A_33_P3214012	0.00240321	0.0001474	4.27092	up	HMGCLL1	Homo sapiens 3-hydroxymethyl-3-methylglutaryl-CoA lyase-like 1 (HMGCLL1), transcript variant 1, mRNA [NM_019036]
A_32_P219942	0.00396055	0.000670059	4.25989	up	ZIC5	Homo sapiens Zic family member 5 (ZIC5), mRNA [NM_033132]
A_23_P106906	0.00336312	0.000449858	4.25772	up	PPL	Homo sapiens periplakin (PPL), mRNA [NM_002705]
A_23_P158318	0.00336312	0.000449858	4.25723	up	ROR2	Homo sapiens receptor tyrosine kinase-like orphan receptor 2 (ROR2), mRNA [NM_004560]
A_23_P1029	0.00540739	0.0012707	4.25496	up	MFAP2	Homo sapiens microfibrillar-associated protein 2 (MFAP2), transcript variant 1, mRNA [NM_017459]
A_24_P64653	0.00239994	8.19476e-05	4.25223	up	METTL7B	Homo sapiens methyltransferase like 7B (METTL7B), mRNA [NM_152637]
A_23_P167882	0.00580144	0.001439	4.25165	up	IL17F	Homo sapiens interleukin 17F (IL17F), mRNA [NM_052872]
A_33_P3221129	0.00580144	0.001439	4.24649	up	LRRN4CL	Homo sapiens LRRN4 C-terminal like (LRRN4CL), mRNA [NM_203422]
A_33_P3348046	0.00279226	0.000260018	4.2394	up		PREDICTED: Homo sapiens similar to hCG1985805 (LOC728528), mRNA [XM_001127670]
A_33_P3213512	0.00239994	9.5076e-05	4.23857	up	COQ5	coenzyme Q5 homolog, methyltransferase (S. cerevisiae) [Source:HGNC Symbol;Acc:28722] [ENST00000551769]
A_33_P3409249	0.00308815	0.00034284	4.23682	up	LOC729424	PREDICTED: Homo sapiens hypothetical protein LOC729424 (LOC729424), mRNA [XM_001714320]
A_33_P3343260	0.0311231	0.0164406	4.23189	up		ALU1_HUMAN (P39188) Alu subfamily J sequence contamination warning entry, partial (16%) [THC2541287]
A_33_P3250333	0.00279226	0.000260018	4.23112	up	DNAH10	Homo sapiens dynein, axonemal, heavy chain 10 (DNAH10), mRNA [NM_207437]
A_33_P3391339	0.00336312	0.000449858	4.22607	up		Uncharacterized protein [Source:UniProtKB/TrEMBL;Acc:E7EX39] [ENST00000383040]
A_23_P404685	0.0153651	0.00650382	4.22521	up	LCE1A	Homo sapiens late cornified envelope 1A (LCE1A), mRNA [NM_178348]
A_23_P65506	0.00443342	0.000868665	4.22384	up	SPTB	Homo sapiens spectrin, beta, erythrocytic (SPTB), transcript variant 2, mRNA [NM_000347]
A_33_P3261720	0.0288593	0.0149004	4.22351	up	LOC151009	Homo sapiens hypothetical LOC151009 (LOC151009), non-coding RNA [NR_027244]
A_24_P234838	0.00260242	0.000196249	4.2233	up	PCDH1	Homo sapiens protocadherin 1 (PCDH1), transcript variant 2, mRNA [NM_032420]
A_23_P69617	0.00308815	0.00034284	4.22101	up	UNC5C	Homo sapiens unc-5 homolog C (C. elegans) (UNC5C), mRNA [NM_003728]
A_33_P3320953	0.0153651	0.00650382	4.22075	up	CTXN1	Homo sapiens cortexin 1 (CTXN1), mRNA [NM_206833]
A_24_P289709	0.00471151	0.000987274	4.21973	up		Homo sapiens clone Affy2H6-6, mRNA sequence. [DQ656067]
A_33_P3223678	0.0179874	0.00805811	4.21805	up	LHX3	Homo sapiens LIM homeobox 3 (LHX3), transcript variant 2, mRNA [NM_014564]
A_33_P3233981	0.0153651	0.00650382	4.2159	up	NASP	Homo sapiens nuclear autoantigenic sperm protein (histone-binding) (NASP), transcript variant 2, mRNA [NM_002482]
A_33_P3317317	0.0041998	0.000763387	4.21405	up	KRTAP5-4	Homo sapiens keratin associated protein 5-4 (KRTAP5-4), mRNA [NM_001012709]
A_23_P87279	0.00353278	0.000514374	4.21328	up	TRPM5	Homo sapiens transient receptor potential cation channel, subfamily M, member 5 (TRPM5), mRNA [NM_014555]
A_33_P3412838	0.00336312	0.000449858	4.21081	up	LOC348120	Homo sapiens hypothetical LOC348120 (LOC348120), non-coding RNA [NR_040094]
A_33_P3400643	0.00336312	0.000449858	4.20948	up	LOC643529	Homo sapiens hCG2024094 (LOC643529), non-coding RNA [NR_038382]
A_23_P65386	0.00240321	0.000110173	4.20833	up	OTUB2	Homo sapiens OTU domain, ubiquitin aldehyde binding 2 (OTUB2), mRNA [NM_023112]
A_24_P277657	0.00240321	0.000127512	4.20513	up	GMPR	Homo sapiens guanosine monophosphate reductase (GMPR), mRNA [NM_006877]
A_23_P2492	0.00240321	0.0001474	4.20064	up	C1S	Homo sapiens complement component 1, s subcomponent (C1S), transcript variant 2, mRNA [NM_001734]
A_23_P13455	0.00239994	6.06562e-05	4.19847	up	OR51A7	Homo sapiens olfactory receptor, family 51, subfamily A, member 7 (OR51A7), mRNA [NM_001004749]
A_23_P17130	0.00239994	3.82738e-05	4.19256	up	C2orf88	Homo sapiens chromosome 2 open reading frame 88 (C2orf88), transcript variant 1, mRNA [NM_001042519]
A_33_P3406873	0.00502851	0.00112073	4.19249	up	NFASC	Homo sapiens neurofascin (NFASC), transcript variant 5, mRNA [NM_001005389]
A_33_P3326235	0.00396055	0.000670059	4.19029	up	HBM	Homo sapiens hemoglobin, mu (HBM), mRNA [NM_001003938]
A_23_P376172	0.00353278	0.000514374	4.18819	up	C1orf64	Homo sapiens chromosome 1 open reading frame 64 (C1orf64), mRNA [NM_178840]
A_33_P3222139	0.0179874	0.00805811	4.18312	up	SREBF1	Homo sapiens sterol regulatory element binding transcription factor 1 (SREBF1), transcript variant 1, mRNA [NM_001005291]
A_23_P210886	0.00240321	0.000127512	4.17087	up	BCL2L1	Homo sapiens BCL2-like 1 (BCL2L1), nuclear gene encoding mitochondrial protein, transcript variant 1, mRNA [NM_138578]
A_23_P116624	0.00240321	0.000110173	4.17067	up	SLC6A5	Homo sapiens solute carrier family 6 (neurotransmitter transporter, glycine), member 5 (SLC6A5), mRNA [NM_004211]
A_23_P111517	0.00353278	0.000514374	4.17035	up	WBSCR17	Homo sapiens Williams-Beuren syndrome chromosome region 17 (WBSCR17), mRNA [NM_022479]
A_33_P3396459	0.00260242	0.000196249	4.16801	up	POLR2H	polymerase (RNA) II (DNA directed) polypeptide H [Source:HGNC Symbol;Acc:9195] [ENST00000412877]
A_23_P109322	0.0029323	0.000298751	4.165	up	PCP4	Homo sapiens Purkinje cell protein 4 (PCP4), mRNA [NM_006198]
A_33_P3402615	0.00374449	0.000587433	4.16336	up	SLC6A9	Homo sapiens solute carrier family 6 (neurotransmitter transporter, glycine), member 9 (SLC6A9), transcript variant 2, mRNA [NM_201649]
A_23_P76983	0.00239994	5.20893e-05	4.16313	up	C14orf45	Homo sapiens chromosome 14 open reading frame 45 (C14orf45), mRNA [NM_025057]
A_33_P3370364	0.0211139	0.00993701	4.16142	up	PRLHR	Homo sapiens prolactin releasing hormone receptor (PRLHR), mRNA [NM_004248]
A_23_P427296	0.0029323	0.000298751	4.16007	up	LOC100132319	Homo sapiens ovarian cancer-related protein 2 (OCR2) mRNA, complete cds. [AF315716]
A_32_P54503	0.00239994	5.20893e-05	4.15888	up	LOC100134229	Homo sapiens hypothetical LOC100134229 (LOC100134229), non-coding RNA [NR_024451]
A_23_P377882	0.00374449	0.000587433	4.15184	up	KCNH2	Homo sapiens potassium voltage-gated channel, subfamily H (eag-related), member 2 (KCNH2), transcript variant 2, mRNA [NM_172056]
A_33_P3322945	0.00471151	0.000987274	4.15167	up	SPDYC	Homo sapiens speedy homolog C (Xenopus laevis) (SPDYC), mRNA [NM_001008778]
A_33_P3413394	0.0041998	0.000763387	4.15103	up	ZACN	zinc activated ligand-gated ion channel [Source:HGNC Symbol;Acc:29504] [ENST00000392503]
A_33_P3260426	0.00502851	0.00112073	4.14848	up	SPRR2A	Homo sapiens small proline-rich protein 2A (SPRR2A), mRNA [NM_005988]
A_23_P10291	0.00239994	6.06562e-05	4.14476	up	CTSE	Homo sapiens cathepsin E (CTSE), transcript variant 1, mRNA [NM_001910]
A_32_P178945	0.00239994	5.20893e-05	4.13829	up	YOD1	Homo sapiens YOD1 OTU deubiquinating enzyme 1 homolog (S. cerevisiae) (YOD1), mRNA [NM_018566]
A_33_P3372501	0.0391076	0.0219306	4.1367	up	PPP1R13B	Homo sapiens protein phosphatase 1, regulatory (inhibitor) subunit 13B (PPP1R13B), mRNA [NM_015316]
A_23_P15101	0.00260242	0.000196249	4.13021	up	TMC5	Homo sapiens transmembrane channel-like 5 (TMC5), transcript variant 3, mRNA [NM_024780]
A_33_P3275435	0.0179874	0.00805811	4.12879	up	LOC100216545	Homo sapiens hypothetical LOC100216545 (LOC100216545), non-coding RNA [NR_024586]
A_23_P422044	0.00626532	0.00162765	4.12587	up	PCDHGA2	Homo sapiens protocadherin gamma subfamily A, 2 (PCDHGA2), transcript variant 2, mRNA [NM_032009]
A_33_P3245623	0.00910882	0.00295986	4.1251	up	TSPY17P	PREDICTED: Homo sapiens testis specific protein, Y-linked 17 (pseudogene) (TSPY17P), mRNA [XM_003118834]
A_23_P148641	0.00374449	0.000587433	4.12502	up	TTTY12	Homo sapiens testis-specific transcript, Y-linked 12 (non-protein coding) (TTTY12), non-coding RNA [NR_001551]
A_32_P230868	0.010593	0.00372847	4.11989	up	FAM65A	Homo sapiens family with sequence similarity 65, member A (FAM65A), transcript variant 1, mRNA [NM_024519]
A_23_P6943	0.00268832	0.000226031	4.11891	up	GPR15	Homo sapiens G protein-coupled receptor 15 (GPR15), mRNA [NM_005290]
A_33_P3330353	0.00308815	0.00034284	4.11299	up	MOSPD1	Homo sapiens motile sperm domain containing 1 (MOSPD1), mRNA [NM_019556]
A_33_P3240333	0.00260242	0.000196249	4.11119	up	PITX1	Homo sapiens paired-like homeodomain 1 (PITX1), mRNA [NM_002653]
A_33_P3324805	0.00843778	0.00263248	4.10968	up	LOC100130345	PREDICTED: Homo sapiens cadherin-related family member 3-like (LOC100130345), mRNA [XM_001716484]
A_33_P3279124	0.0153651	0.00650382	4.1079	up	FAM21C	Homo sapiens family with sequence similarity 21, member C (FAM21C), transcript variant 3, mRNA [NM_001169107]
A_33_P3269864	0.00336312	0.000449858	4.10694	up	LOC284009	Homo sapiens hypothetical LOC284009 (LOC284009), non-coding RNA [NR_028335]
A_23_P127978	0.00443342	0.000868665	4.10428	up	B3GNT6	Homo sapiens UDP-GlcNAc:betaGal beta-1,3-N-acetylglucosaminyltransferase 6 (core 3 synthase) (B3GNT6), mRNA [NM_138706]
A_33_P3369864	0.00471151	0.000987274	4.10304	up
A_33_P3282614	0.012285	0.00467442	4.10232	up	C9orf173	Homo sapiens chromosome 9 open reading frame 173 (C9orf173), mRNA [NM_001004353]
A_33_P3325262	0.00308815	0.00034284	4.0999	up	SLC6A8	Homo sapiens solute carrier family 6 (neurotransmitter transporter, creatine), member 8 (SLC6A8), transcript variant 1, mRNA [NM_005629]
A_33_P3329339	0.00324281	0.000392958	4.09699	up		Homo sapiens cDNA FLJ26721 fis, clone PNC04123. [AK130231]
A_33_P3282075	0.00240321	0.000127512	4.0956	up	SP6	Homo sapiens Sp6 transcription factor (SP6), mRNA [NM_199262]
A_23_P434809	0.00239994	4.46777e-05	4.09513	up	S100A8	Homo sapiens S100 calcium binding protein A8 (S100A8), mRNA [NM_002964]
A_33_P3237125	0.00471151	0.000987274	4.08213	up	ANKRD54	Homo sapiens ankyrin repeat domain 54 (ANKRD54), transcript variant 1, mRNA [NM_138797]
A_23_P21747	0.0336065	0.0181189	4.07774	up	CABP5	Homo sapiens calcium binding protein 5 (CABP5), mRNA [NM_019855]
A_33_P3362831	0.00324281	0.000392958	4.07019	up	TNNI1	Homo sapiens troponin I type 1 (skeletal, slow) (TNNI1), mRNA [NM_003281]
A_33_P3284197	0.014273	0.00583268	4.06619	up	POMGNT1	Homo sapiens protein O-linked mannose beta1,2-N-acetylglucosaminyltransferase (POMGNT1), transcript variant 1, mRNA [NM_017739]
A_33_P3283906	0.00981279	0.00332398	4.06406	up	NIP7	Homo sapiens nuclear import 7 homolog (S. cerevisiae) (NIP7), transcript variant 1, mRNA [NM_016101]
A_33_P3221761	0.00843778	0.00263248	4.06381	up	MLL4	Homo sapiens myeloid/lymphoid or mixed-lineage leukemia 4 (MLL4), mRNA [NM_014727]
A_33_P3331687	0.0247253	0.0121967	4.06179	up	GPSM1	Homo sapiens G-protein signaling modulator 1 (GPSM1), transcript variant 1, mRNA [NM_001145638]
A_33_P3291796	0.00239994	9.5076e-05	4.05956	up	CAMKV	Homo sapiens CaM kinase-like vesicle-associated (CAMKV), mRNA [NM_024046]
A_33_P3262069	0.00502851	0.00112073	4.05432	up	OR2AG2	Homo sapiens olfactory receptor, family 2, subfamily AG, member 2 (OR2AG2), mRNA [NM_001004490]
A_33_P3302892	0.00279226	0.000260018	4.04458	up	NID2	nidogen 2 (osteonidogen) [Source:HGNC Symbol;Acc:13389] [ENST00000395707]
A_24_P348845	0.00843778	0.00263248	4.03986	up	KRTAP15-1	Homo sapiens keratin associated protein 15-1 (KRTAP15-1), mRNA [NM_181623]
A_33_P3615334	0.00239994	9.5076e-05	4.03502	up		Homo sapiens cDNA FLJ46134 fis, clone TESTI2051873. [AK128015]
A_33_P3327888	0.00443342	0.000868665	4.03126	up		chromosome 8 open reading frame 17 [Source:HGNC Symbol;Acc:17737] [ENST00000507535]
A_33_P3379454	0.00279226	0.000260018	4.03015	up	UHRF1	Homo sapiens ubiquitin-like with PHD and ring finger domains 1 (UHRF1), transcript variant 2, mRNA [NM_013282]
A_24_P15621	0.00324281	0.000392958	4.02992	up	SLC6A10P	Homo sapiens solute carrier family 6 (neurotransmitter transporter, creatine), member 10, pseudogene (SLC6A10P), non-coding RNA [NR_003083]
A_23_P138655	0.0179874	0.00805811	4.02939	up	CYP26A1	Homo sapiens cytochrome P450, family 26, subfamily A, polypeptide 1 (CYP26A1), transcript variant 2, mRNA [NM_057157]
A_33_P3323699	0.0266841	0.0134888	4.02812	up	NPPA	natriuretic peptide A [Source:HGNC Symbol;Acc:7939] [ENST00000376476]
A_23_P134925	0.00239994	2.79851e-05	4.02563	up	BNIP3L	Homo sapiens BCL2/adenovirus E1B 19kDa interacting protein 3-like (BNIP3L), mRNA [NM_004331]
A_23_P159937	0.00239994	8.19476e-05	4.02128	up	SLC6A8	Homo sapiens solute carrier family 6 (neurotransmitter transporter, creatine), member 8 (SLC6A8), transcript variant 1, mRNA [NM_005629]
A_33_P3344956	0.00471151	0.000987274	4.02116	up	TXNL1	thioredoxin-like 1 [Source:HGNC Symbol;Acc:12436] [ENST00000540155]
A_24_P385190	0.00308815	0.00034284	4.01527	up	SLC4A1	Homo sapiens solute carrier family 4, anion exchanger, member 1 (erythrocyte membrane protein band 3, Diego blood group) (SLC4A1), mRNA [NM_000342]
A_32_P118397	0.00353278	0.000514374	4.01373	up	HEPACAM2	Homo sapiens HEPACAM family member 2 (HEPACAM2), transcript variant 1, mRNA [NM_001039372]
A_33_P3281323	0.00239994	9.5076e-05	4.01294	up		WDR5_HUMAN (P61964) WD-repeat protein 5 (BMP2-induced 3-kb gene protein), partial (16%) [THC2620530]
A_33_P3287862	0.00540739	0.0012707	4.01178	up		Homo sapiens cDNA FLJ59054 complete cds, highly similar to D(1B) dopamine receptor. [AK301306]
A_33_P3249818	0.00443342	0.000868665	4.00727	up	CEACAM18	Homo sapiens carcinoembryonic antigen-related cell adhesion molecule 18 (CEACAM18), mRNA [NM_001080405]
A_33_P3314401	0.00250099	0.000170183	4.00053	up	CLDN16	Homo sapiens claudin 16 (CLDN16), mRNA [NM_006580]
A_33_P3419621	0.0179874	0.00805811	3.99398	up	LOC100289580	Homo sapiens cDNA FLJ45121 fis, clone BRAWH3036077. [AK127064]
A_23_P314755	0.00353278	0.000514374	3.99126	up	STC1	Homo sapiens stanniocalcin 1 (STC1), mRNA [NM_003155]
A_33_P3235400	0.0179874	0.00805811	3.99123	up	HDGF	Homo sapiens hepatoma-derived growth factor (HDGF), transcript variant 1, mRNA [NM_004494]
A_33_P3407880	0.00240321	0.000110173	3.98644	up	ANKRD22	Homo sapiens ankyrin repeat domain 22 (ANKRD22), mRNA [NM_144590]
A_33_P3258004	0.00502851	0.00112073	3.98545	up	ANKS1B	Homo sapiens ankyrin repeat and sterile alpha motif domain containing 1B (ANKS1B), transcript variant 1, mRNA [NM_152788]
A_33_P3268664	0.0114407	0.00417722	3.98467	up		immunoglobulin kappa variable 1D-42 (non-functional) [Source:HGNC Symbol;Acc:5757] [ENST00000390278]
A_32_P83803	0.00308815	0.00034284	3.98306	up	MESTIT1	Homo sapiens MEST intronic transcript 1, antisense RNA (non-protein coding) (MESTIT1), non-coding RNA [NR_004382]
A_23_P48988	0.00626532	0.00162765	3.98177	up	SH3GL3	Homo sapiens SH3-domain GRB2-like 3 (SH3GL3), transcript variant 1, mRNA [NM_003027]
A_24_P410627	0.00239994	2.79851e-05	3.98041	up	MKRN1	Homo sapiens makorin ring finger protein 1 (MKRN1), transcript variant 2, mRNA [NM_001145125]
A_33_P3413810	0.00239994	7.05458e-05	3.97648	up	LOC100128155	PREDICTED: Homo sapiens hypothetical LOC100128155 (LOC100128155), miscRNA [XR_113267]
DCP_22_6	0.0029323	0.000298751	3.97591	up		Unknown
A_33_P3223397	0.0391076	0.0219306	3.97442	up		DHH_HUMAN (O43323) Desert hedgehog protein precursor (DHH) (HHG-3) [Contains: Desert hedgehog protein N-product; Desert hedgehog protein C-product], partial (19%) [THC2641433]
A_33_P3356811	0.00374449	0.000587433	3.97345	up	LCE1E	Homo sapiens late cornified envelope 1E (LCE1E), mRNA [NM_178353]
A_23_P13271	0.00443342	0.000868665	3.96396	up		GB
A_32_P58407	0.0336065	0.0181189	3.95394	up	KCND3	potassium voltage-gated channel, Shal-related subfamily, member 3 [Source:HGNC Symbol;Acc:6239] [ENST00000369697]
A_33_P3271276	0.00250099	0.000170183	3.95337	up	PSG5	Homo sapiens pregnancy specific beta-1-glycoprotein 5 (PSG5), transcript variant 2, mRNA [NM_001130014]
A_33_P3234010	0.00240321	0.000110173	3.95218	up	CEACAM22P	Homo sapiens carcinoembryonic antigen-related cell adhesion molecule 2, pseudogene (CEACAM22P), non-coding RNA [NR_027754]
A_24_P242036	0.00779363	0.00233853	3.94669	up	RRP7B	Homo sapiens ribosomal RNA processing 7 homolog B (S. cerevisiae) (RRP7B), non-coding RNA [NR_002184]
A_23_P24676	0.00502851	0.00112073	3.94661	up	OR8U1	Homo sapiens olfactory receptor, family 8, subfamily U, member 1 (OR8U1), mRNA [NM_001005204]
A_23_P6615	0.00443342	0.000868665	3.9422	up	CPB1	Homo sapiens carboxypeptidase B1 (tissue) (CPB1), mRNA [NM_001871]
A_33_P3387075	0.00443342	0.000868665	3.94017	up
A_23_P112289	0.00239994	9.5076e-05	3.93792	up	TMOD1	Homo sapiens tropomodulin 1 (TMOD1), transcript variant 1, mRNA [NM_003275]
A_23_P23850	0.00540739	0.0012707	3.93424	up	DAB1	Homo sapiens disabled homolog 1 (Drosophila) (DAB1), mRNA [NM_021080]
A_33_P3375398	0.0247253	0.0121967	3.93306	up	TBL3	Homo sapiens transducin (beta)-like 3 (TBL3), mRNA [NM_006453]
A_33_P3337318	0.00240321	0.000127512	3.93271	up	HNRNPA2B1	heterogeneous nuclear ribonucleoprotein A2/B1 [Source:HGNC Symbol;Acc:5033] [ENST00000490912]
A_33_P3324894	0.00240321	0.000127512	3.9313	up		huntingtin interacting protein 1 related [Source:HGNC Symbol;Acc:18415] [ENST00000376938]
A_33_P3406265	0.00580144	0.001439	3.93068	up
A_32_P385587	0.00279226	0.000260018	3.93037	up	ALAS2	Homo sapiens aminolevulinate, delta-, synthase 2 (ALAS2), nuclear gene encoding mitochondrial protein, transcript variant 1, mRNA [NM_000032]
A_23_P39453	0.0266841	0.0134888	3.92898	up	MEX3D	Homo sapiens mex-3 homolog D (C. elegans) (MEX3D), transcript variant 1, mRNA [NM_203304]
A_32_P334325	0.00725072	0.00207492	3.9237	up	RIMBP2	Homo sapiens RIMS binding protein 2 (RIMBP2), mRNA [NM_015347]
A_24_P314515	0.00675349	0.00183883	3.92309	up	HNF1A-AS1	Homo sapiens HNF1A antisense RNA 1 (non-protein coding) (HNF1A-AS1), non-coding RNA [NR_024345]
A_33_P3410296	0.0311231	0.0164406	3.92104	up	DPYSL4	Homo sapiens dihydropyrimidinase-like 4 (DPYSL4), mRNA [NM_006426]
A_33_P3285761	0.00336312	0.000449858	3.92052	up		DB028131 TESTI2 Homo sapiens cDNA clone TESTI2010918 5', mRNA sequence [DB028131]
A_33_P3244269	0.00240321	0.000127512	3.92012	up
A_33_P3303772	0.00279226	0.000260018	3.91835	up	SLC6A3	Homo sapiens solute carrier family 6 (neurotransmitter transporter, dopamine), member 3 (SLC6A3), mRNA [NM_001044]
A_33_P3421827	0.0266841	0.0134888	3.90641	up	HBZ	Homo sapiens hemoglobin, zeta (HBZ), mRNA [NM_005332]
A_23_P9485	0.00471151	0.000987274	3.90568	up	ORM2	Homo sapiens orosomucoid 2 (ORM2), mRNA [NM_000608]
A_33_P3381613	0.0041998	0.000763387	3.89779	up
A_33_P3248982	0.00268832	0.000226031	3.89697	up	FAIM2	Homo sapiens Fas apoptotic inhibitory molecule 2 (FAIM2), mRNA [NM_012306]
A_33_P3210399	0.00240321	0.0001474	3.8968	up	SLC14A1	Homo sapiens solute carrier family 14 (urea transporter), member 1 (Kidd blood group) (SLC14A1), transcript variant 4, mRNA [NM_001146037]
A_33_P3321369	0.0153651	0.00650382	3.89574	up	LOC145757	PREDICTED: Homo sapiens hypothetical LOC145757 (LOC145757), miscRNA [XR_109231]
A_23_P125772	0.00324281	0.000392958	3.89498	up	SRPK3	Homo sapiens SRSF protein kinase 3 (SRPK3), transcript variant 1, mRNA [NM_014370]
A_33_P3260307	0.013238	0.00522462	3.89241	up	CARHSP1	Homo sapiens calcium regulated heat stable protein 1, 24kDa (CARHSP1), transcript variant 2, mRNA [NM_001042476]
A_33_P3292844	0.0153651	0.00650382	3.89003	up	NEUROG3	Homo sapiens neurogenin 3 (NEUROG3), mRNA [NM_020999]
A_24_P131580	0.00580144	0.001439	3.88981	up	ALPPL2	Homo sapiens alkaline phosphatase, placental-like 2 (ALPPL2), mRNA [NM_031313]
A_33_P3876192	0.00336312	0.000449858	3.88768	up	IGLV1-44	AGENCOURT_8487616 NIH_MGC_113 Homo sapiens cDNA clone IMAGE:6300723 5', mRNA sequence [BQ708343]
A_33_P3233125	0.0336065	0.0181189	3.88017	up	PSD	Homo sapiens pleckstrin and Sec7 domain containing (PSD), mRNA [NM_002779]
A_32_P157213	0.0166759	0.00724364	3.87753	up
A_33_P3209491	0.00374449	0.000587433	3.87638	up	TNS1	Homo sapiens tensin 1 (TNS1), mRNA [NM_022648]
A_33_P3620488	0.0153651	0.00650382	3.87336	up	CATSPERG	Homo sapiens cation channel, sperm-associated, gamma (CATSPERG), mRNA [NM_021185]
A_33_P3384795	0.00353278	0.000514374	3.86444	up		Homo sapiens cDNA FLJ36124 fis, clone TESTI2022952. [AK093443]
A_33_P3424861	0.00308815	0.00034284	3.86075	up	FAM118A	Homo sapiens family with sequence similarity 118, member A (FAM118A), transcript variant 1, mRNA [NM_001104595]
A_23_P107454	0.00396055	0.000670059	3.85598	up	KRTAP3-1	Homo sapiens keratin associated protein 3-1 (KRTAP3-1), mRNA [NM_031958]
A_33_P3413759	0.00443342	0.000868665	3.85411	up	ACER2	Homo sapiens alkaline ceramidase 2 (ACER2), mRNA [NM_001010887]
A_33_P3256765	0.00308815	0.00034284	3.85369	up	LOC100128064	PREDICTED: Homo sapiens hypothetical protein LOC100128064 (LOC100128064), mRNA [XM_001725877]
A_33_P3400823	0.00374449	0.000587433	3.84763	up	C1orf190	Homo sapiens chromosome 1 open reading frame 190 (C1orf190), mRNA [NM_001013615]
A_33_P3264731	0.00324281	0.000392958	3.84748	up		Uncharacterized protein [Source:UniProtKB/TrEMBL;Acc:A8MVZ5] [ENST00000400948]
A_33_P3318963	0.00324281	0.000392958	3.84684	up	POLR2F	polymerase (RNA) II (DNA directed) polypeptide F [Source:HGNC Symbol;Acc:9193] [ENST00000405557]
A_33_P3219850	0.0041998	0.000763387	3.84591	up		Q4RKH8_TETNG (Q4RKH8) Chromosome 21 SCAF15029, whole genome shotgun sequence, partial (4%) [THC2702109]
A_32_P192474	0.010593	0.00372847	3.84512	up	PRRT1	Homo sapiens proline-rich transmembrane protein 1 (PRRT1), mRNA [NM_030651]
A_33_P3382309	0.00374449	0.000587433	3.84405	up	PRDM16	Homo sapiens PR domain containing 16 (PRDM16), transcript variant 2, mRNA [NM_199454]
A_33_P3598363	0.00675349	0.00183883	3.84377	up	LOC400662	Homo sapiens cDNA FLJ30849 fis, clone FEBRA2002882. [AK055411]
A_24_P64407	0.013238	0.00522462	3.84211	up	HMX2	Homo sapiens H6 family homeobox 2 (HMX2), mRNA [NM_005519]
A_23_P74001	0.00239994	2.79851e-05	3.84196	up	S100A12	Homo sapiens S100 calcium binding protein A12 (S100A12), mRNA [NM_005621]
A_24_P62800	0.00240321	0.0001474	3.83375	up	KLHDC8A	Homo sapiens kelch domain containing 8A (KLHDC8A), mRNA [NM_018203]
A_33_P3864411	0.00779363	0.00233853	3.83051	up		ARP3 actin-related protein 3 homolog B (yeast) pseudogene 5 [Source:HGNC Symbol;Acc:38682] [ENST00000541147]
A_33_P3250253	0.00910882	0.00295986	3.82611	up	LOC100131150	Homo sapiens cDNA FLJ38875 fis, clone MESAN2013936. [AK096194]
A_33_P3401701	0.00843778	0.00263248	3.82582	up	EDNRA	Homo sapiens endothelin receptor type A (EDNRA), transcript variant 1, mRNA [NM_001957]
A_33_P3289034	0.00239994	4.46777e-05	3.8257	up	PKD2L1	Homo sapiens polycystic kidney disease 2-like 1 (PKD2L1), mRNA [NM_016112]
A_24_P243396	0.0153651	0.00650382	3.81801	up	TCOF1	Homo sapiens Treacher Collins-Franceschetti syndrome 1 (TCOF1), transcript variant 3, mRNA [NM_001008657]
A_33_P3377399	0.00675349	0.00183883	3.80705	up
A_23_P156824	0.0041998	0.000763387	3.80368	up	HTR1B	Homo sapiens 5-hydroxytryptamine (serotonin) receptor 1B (HTR1B), mRNA [NM_000863]
A_33_P3326822	0.00268832	0.000226031	3.79904	up	INMT	indolethylamine N-methyltransferase [Source:HGNC Symbol;Acc:6069] [ENST00000461246]
A_33_P3375894	0.00239994	2.79851e-05	3.79834	up
A_33_P3314978	0.010593	0.00372847	3.7938	up	LOC100130522	Homo sapiens hypothetical LOC100130522 (LOC100130522), transcript variant 3, non-coding RNA [NR_028340]
A_24_P134266	0.00396055	0.000670059	3.793	up	BSG	Homo sapiens basigin (Ok blood group) (BSG), transcript variant 1, mRNA [NM_001728]
A_33_P3358462	0.012285	0.00467442	3.79192	up	GLI2	Homo sapiens GLI family zinc finger 2 (GLI2), mRNA [NM_005270]
A_23_P435407	0.00396055	0.000670059	3.78264	up	GPC4	Homo sapiens glypican 4 (GPC4), mRNA [NM_001448]
A_33_P3278659	0.00443342	0.000868665	3.78261	up	LOC100290497	PREDICTED: Homo sapiens hypothetical protein LOC100290497 (LOC100290497), mRNA [XM_002346845]
A_33_P3384148	0.00580144	0.001439	3.7819	up	C12orf40	Homo sapiens chromosome 12 open reading frame 40 (C12orf40), mRNA [NM_001031748]
A_33_P3362641	0.00240321	0.0001474	3.78124	up	CISD2	Homo sapiens CDGSH iron sulfur domain 2 (CISD2), mRNA [NM_001008388]
A_33_P3264404	0.00725072	0.00207492	3.7773	up	LOC100132593	Homo sapiens cDNA FLJ40951 fis, clone UTERU2010124. [AK098270]
A_24_P318990	0.00725072	0.00207492	3.76207	up		immunoglobulin lambda variable 1-50 (non-functional) [Source:HGNC Symbol;Acc:5881] [ENST00000390291]
A_33_P3280666	0.00843778	0.00263248	3.75932	up	PHF21B	Homo sapiens PHD finger protein 21B (PHF21B), transcript variant 1, mRNA [NM_138415]
A_33_P3321906	0.00279226	0.000260018	3.75835	up		GB
A_23_P434518	0.00540739	0.0012707	3.75617	up	LFNG	Homo sapiens LFNG O-fucosylpeptide 3-beta-N-acetylglucosaminyltransferase (LFNG), transcript variant 2, mRNA [NM_001040168]
A_33_P3412479	0.00239994	5.20893e-05	3.75491	up	HPS1	Homo sapiens Hermansky-Pudlak syndrome 1 (HPS1), transcript variant 3, mRNA [NM_182639]
A_33_P3337009	0.00240321	0.000127512	3.75384	up	PPCS	phosphopantothenoylcysteine synthetase [Source:HGNC Symbol;Acc:25686] [ENST00000372560]
A_23_P12858	0.010593	0.00372847	3.75211	up	C10orf27	Homo sapiens chromosome 10 open reading frame 27 (C10orf27), mRNA [NM_152710]
A_33_P3211238	0.00240321	0.0001474	3.75089	up	VWCE	Homo sapiens von Willebrand factor C and EGF domains (VWCE), mRNA [NM_152718]
A_33_P3253672	0.0195233	0.00895364	3.74887	up	KCNH3	Homo sapiens potassium voltage-gated channel, subfamily H (eag-related), member 3 (KCNH3), mRNA [NM_012284]
A_24_P263310	0.00396055	0.000670059	3.74765	up	FAM169B	Homo sapiens family with sequence similarity 169, member B (FAM169B), mRNA [NM_182562]
A_33_P3273906	0.00374449	0.000587433	3.74607	up	OR10G4	Homo sapiens olfactory receptor, family 10, subfamily G, member 4 (OR10G4), mRNA [NM_001004462]
A_24_P228149	0.0029323	0.000298751	3.74486	up	KRT13	Homo sapiens keratin 13 (KRT13), transcript variant 2, mRNA [NM_002274]
A_32_P57160	0.00502851	0.00112073	3.73872	up	FAM74A1	Homo sapiens family with sequence similarity 74, member A1 (FAM74A1), non-coding RNA [NR_026803]
A_33_P3309849	0.0362668	0.0199454	3.7387	up
A_33_P3217719	0.0153651	0.00650382	3.73707	up	TLE1	Homo sapiens transducin-like enhancer of split 1 (E(sp1) homolog, Drosophila) (TLE1), mRNA [NM_005077]
A_33_P3231613	0.00250099	0.000170183	3.73452	up	CSAG3	Homo sapiens CSAG family, member 3 (CSAG3), transcript variant 2, mRNA [NM_001129828]
A_33_P3621701	0.0211139	0.00993701	3.73378	up		Novel protein [Source:UniProtKB/TrEMBL;Acc:A6ZJ83] [ENST00000463107]
A_33_P3369245	0.012285	0.00467442	3.73018	up	LOC100129826	PREDICTED: Homo sapiens hypothetical LOC100129826 (LOC100129826), miscRNA [XR_114456]
A_23_P68486	0.00240321	0.000110173	3.72856	up	C20orf108	Homo sapiens chromosome 20 open reading frame 108 (C20orf108), mRNA [NM_080821]
A_33_P3376681	0.00443342	0.000868665	3.72752	up	GPR139	Homo sapiens G protein-coupled receptor 139 (GPR139), mRNA [NM_001002911]
A_33_P3246613	0.00443342	0.000868665	3.72641	up	CCDC78	Homo sapiens coiled-coil domain containing 78 (CCDC78), mRNA [NM_001031737]
A_33_P3216938	0.0041998	0.000763387	3.72562	up	AMPD3	adenosine monophosphate deaminase 3 [Source:HGNC Symbol;Acc:470] [ENST00000527261]
A_33_P3290588	0.00268832	0.000226031	3.72504	up	ASPSCR1	Homo sapiens cDNA FLJ45222 fis, clone BRCAN2019953. [AK127159]
A_24_P169073	0.00540739	0.0012707	3.72241	up	FAM131C	Homo sapiens family with sequence similarity 131, member C (FAM131C), mRNA [NM_182623]
A_33_P3301970	0.00239994	4.46777e-05	3.72121	up	STRADB	Homo sapiens STE20-related kinase adaptor beta (STRADB), transcript variant 1, mRNA [NM_018571]
A_23_P11984	0.00336312	0.000449858	3.71908	up	SLC6A9	Homo sapiens solute carrier family 6 (neurotransmitter transporter, glycine), member 9 (SLC6A9), transcript variant 2, mRNA [NM_201649]
A_33_P3259293	0.00471151	0.000987274	3.71863	up	SLC37A3	solute carrier family 37 (glycerol-3-phosphate transporter), member 3 [Source:HGNC Symbol;Acc:20651] [ENST00000493423]
A_24_P384397	0.0166759	0.00724364	3.71731	up	RAVER1	Homo sapiens ribonucleoprotein, PTB-binding 1 (RAVER1), mRNA [NM_133452]
A_33_P3350232	0.00239994	6.06562e-05	3.71159	up		Homo sapiens cDNA FLJ45928 fis, clone PLACE6019674. [AK127825]
A_33_P3362008	0.00308815	0.00034284	3.71109	up	NPPB	Homo sapiens natriuretic peptide B (NPPB), mRNA [NM_002521]
A_33_P3243652	0.0211139	0.00993701	3.70807	up	LOC100131831	Homo sapiens cDNA FLJ26174 fis, clone ADG03920. [AK129685]
A_33_P3313476	0.00336312	0.000449858	3.70439	up	ZAR1L	Homo sapiens zygote arrest 1-like (ZAR1L), mRNA [NM_001136571]
A_23_P164958	0.00308815	0.00034284	3.70376	up	CCDC8	Homo sapiens coiled-coil domain containing 8 (CCDC8), mRNA [NM_032040]
A_23_P73637	0.00240321	0.000127512	3.70312	up	TEX13B	Homo sapiens testis expressed 13B (TEX13B), mRNA [NM_031273]
A_23_P361448	0.00239994	9.5076e-05	3.7023	up	SESN3	Homo sapiens sestrin 3 (SESN3), mRNA [NM_144665]
A_33_P3271395	0.00336312	0.000449858	3.7006	up	LOC100129534	Homo sapiens small nuclear ribonucleoprotein polypeptide N pseudogene (LOC100129534), non-coding RNA [NR_024489]
A_33_P3399051	0.00725072	0.00207492	3.69888	up	BAIAP2L2	Homo sapiens BAI1-associated protein 2-like 2 (BAIAP2L2), mRNA [NM_025045]
A_33_P3705275	0.00250099	0.000170183	3.69666	up	DPY19L3	Homo sapiens dpy-19-like 3 (C. elegans) (DPY19L3), transcript variant 1, mRNA [NM_207325]
A_24_P141707	0.00336312	0.000449858	3.69565	up	INHBE	Homo sapiens inhibin, beta E (INHBE), mRNA [NM_031479]
A_23_P55616	0.00268832	0.000226031	3.69024	up	SLC14A1	Homo sapiens solute carrier family 14 (urea transporter), member 1 (Kidd blood group) (SLC14A1), transcript variant 4, mRNA [NM_001146037]
A_23_P417921	0.00675349	0.00183883	3.68945	up	DNAJC5G	Homo sapiens DnaJ (Hsp40) homolog, subfamily C, member 5 gamma (DNAJC5G), mRNA [NM_173650]
A_23_P131534	0.00471151	0.000987274	3.68415	up	GPR45	Homo sapiens G protein-coupled receptor 45 (GPR45), mRNA [NM_007227]
A_32_P191860	0.00308815	0.00034284	3.68035	up	SCGBL	Homo sapiens secretoglobin-like (SCGBL), mRNA [NM_001025591]
A_32_P815507	0.0041998	0.000763387	3.67898	up	LOC100130920	Homo sapiens cDNA FLJ36320 fis, clone THYMU2005480. [AK093639]
A_33_P3333708	0.0336065	0.0181189	3.67834	up
A_33_P3263027	0.00725072	0.00207492	3.67439	up		Novel protein [Source:UniProtKB/TrEMBL;Acc:Q5JPQ1] [ENST00000370707]
A_33_P3411384	0.00260242	0.000196249	3.67411	up
A_23_P46627	0.00239994	6.06562e-05	3.67332	up	ADIPOR1	Homo sapiens adiponectin receptor 1 (ADIPOR1), transcript variant 1, mRNA [NM_015999]
A_33_P3275600	0.00626532	0.00162765	3.67227	up	PLA2G4E	Homo sapiens phospholipase A2, group IVE (PLA2G4E), mRNA [NM_001206670]
A_33_P3562537	0.00374449	0.000587433	3.67172	up	RET	Homo sapiens ret proto-oncogene (RET), transcript variant 4, mRNA [NM_020630]
A_23_P157795	0.00396055	0.000670059	3.66798	up	CTNNAL1	Homo sapiens catenin (cadherin-associated protein), alpha-like 1 (CTNNAL1), mRNA [NM_003798]
A_33_P3274164	0.012285	0.00467442	3.66736	up	DOT1L	DOT1-like, histone H3 methyltransferase (S. cerevisiae) [Source:HGNC Symbol;Acc:24948] [ENST00000221482]
A_33_P3301778	0.00260242	0.000196249	3.66573	up	MOXD2P	Homo sapiens monooxygenase, DBH-like 2, pseudogene (MOXD2P), non-coding RNA [NR_024346]
A_32_P86763	0.00268832	0.000226031	3.65737	up	TGM2	Homo sapiens transglutaminase 2 (C polypeptide, protein-glutamine-gamma-glutamyltransferase) (TGM2), transcript variant 1, mRNA [NM_004613]
A_33_P3248765	0.00239994	7.05458e-05	3.65517	up	ADIPOR1	Homo sapiens adiponectin receptor 1 (ADIPOR1), transcript variant 1, mRNA [NM_015999]
A_33_P3246010	0.00396055	0.000670059	3.6546	up		Homo sapiens cDNA FLJ35175 fis, clone PLACE6013400. [AK092494]
A_33_P3303507	0.0029323	0.000298751	3.65202	up	HSPA6	full-length cDNA clone CS0DI029YJ23 of Placenta Cot 25-normalized of Homo sapiens (human). [CR623806]
A_23_P45976	0.00540739	0.0012707	3.64891	up	RAP1GAP	Homo sapiens RAP1 GTPase activating protein (RAP1GAP), transcript variant 3, mRNA [NM_002885]
A_33_P3245489	0.013238	0.00522462	3.64766	up	ADAMTSL5	Homo sapiens ADAMTS-like 5 (ADAMTSL5), mRNA [NM_213604]
A_23_P23728	0.00910882	0.00295986	3.6455	up	SV2A	Homo sapiens synaptic vesicle glycoprotein 2A (SV2A), mRNA [NM_014849]
A_33_P3210622	0.00981279	0.00332398	3.64378	up	ASB13	Homo sapiens ankyrin repeat and SOCS box containing 13 (ASB13), transcript variant 1, mRNA [NM_024701]
A_33_P3401711	0.00471151	0.000987274	3.64097	up	USH1G	Homo sapiens Usher syndrome 1G (autosomal recessive) (USH1G), mRNA [NM_173477]
A_33_P3397180	0.0029323	0.000298751	3.64055	up	LOC100129324	Homo sapiens cDNA FLJ46397 fis, clone THYMU3003958. [AK128261]
A_33_P3314974	0.00502851	0.00112073	3.63886	up	LOC100130522	Homo sapiens hypothetical LOC100130522 (LOC100130522), transcript variant 1, non-coding RNA [NR_028339]
A_23_P11408	0.00626532	0.00162765	3.6388	up	PRY2	Homo sapiens PTPN13-like, Y-linked 2 (PRY2), mRNA [NM_001002758]
A_23_P105571	0.00239994	8.19476e-05	3.63822	up	CHPT1	Homo sapiens choline phosphotransferase 1 (CHPT1), mRNA [NM_020244]
A_33_P3272399	0.00443342	0.000868665	3.63581	up	LOC645427	Homo sapiens cDNA FLJ37088 fis, clone BRACE2017124. [AK094407]
A_23_P114134	0.00279226	0.000260018	3.63339	up	SSX3	Homo sapiens synovial sarcoma, X breakpoint 3 (SSX3), transcript variant 2, mRNA [NM_175711]
A_33_P3369944	0.0041998	0.000763387	3.63065	up	ADAM21	Homo sapiens ADAM metallopeptidase domain 21 (ADAM21), mRNA [NM_003813]
A_33_P3222218	0.00502851	0.00112073	3.63017	up	NEURL1B	Homo sapiens neuralized homolog 1B (Drosophila) (NEURL1B), mRNA [NM_001142651]
A_33_P3389898	0.00240321	0.000127512	3.62388	up	OR4D11	Homo sapiens olfactory receptor, family 4, subfamily D, member 11 (OR4D11), mRNA [NM_001004706]
A_23_P20035	0.00250099	0.000170183	3.62347	up	GPR146	Homo sapiens G protein-coupled receptor 146 (GPR146), mRNA [NM_138445]
A_23_P41987	0.00843778	0.00263248	3.62254	up	GFRA3	Homo sapiens GDNF family receptor alpha 3 (GFRA3), mRNA [NM_001496]
A_33_P3310864	0.0029323	0.000298751	3.62166	up	ACP2	Homo sapiens acid phosphatase 2, lysosomal (ACP2), transcript variant 2, mRNA [NM_001131064]
A_33_P3340065	0.0029323	0.000298751	3.62078	up
A_23_P142631	0.00239994	2.03621e-05	3.61973	up	FKBP1B	Homo sapiens FK506 binding protein 1B, 12.6 kDa (FKBP1B), transcript variant 2, mRNA [NM_054033]
A_23_P94736	0.00239994	9.5076e-05	3.61948	up	ST6GALNAC4	Homo sapiens ST6 (alpha-N-acetyl-neuraminyl-2,3-beta-galactosyl-1,3)-N-acetylgalactosaminide alpha-2,6-sialyltransferase 4 (ST6GALNAC4), transcript variant 1, mRNA [NM_175039]
A_33_P3221489	0.00626532	0.00162765	3.61873	up	KIRREL	Homo sapiens kin of IRRE like (Drosophila) (KIRREL), mRNA [NM_018240]
A_33_P3233916	0.00268832	0.000226031	3.61858	up	SOX6	Homo sapiens SRY (sex determining region Y)-box 6 (SOX6), transcript variant 1, mRNA [NM_017508]
A_24_P253723	0.00843778	0.00263248	3.6163	up	C17orf91	Homo sapiens chromosome 17 open reading frame 91 (C17orf91), transcript variant 1, non-coding RNA [NR_028502]
A_23_P50426	0.00336312	0.000449858	3.61401	up	KANK2	Homo sapiens KN motif and ankyrin repeat domains 2 (KANK2), transcript variant 1, mRNA [NM_015493]
A_33_P3396224	0.00843778	0.00263248	3.61192	up	C12orf69	Homo sapiens chromosome 12 open reading frame 69 (C12orf69), mRNA [NM_001013698]
A_33_P3364637	0.00981279	0.00332398	3.61178	up		PREDICTED: Homo sapiens hypothetical LOC100132272 (LOC100132272), miscRNA [XR_109540]
A_33_P3387781	0.00250099	0.000170183	3.60711	up	OR2L1P	Homo sapiens olfactory receptor, family 2, subfamily L, member 1 pseudogene (OR2L1P), non-coding RNA [NR_002145]
A_33_P3367924	0.00396055	0.000670059	3.60615	up	PABPN1L	Homo sapiens poly(A) binding protein, nuclear 1-like (cytoplasmic) (PABPN1L), mRNA [NM_001080487]
A_24_P128727	0.00308815	0.00034284	3.60382	up		Homo sapiens olfactory receptor-like (PJCG9) pseudogene mRNA, partial sequence. [AF359419]
A_33_P3272663	0.00353278	0.000514374	3.60351	up		PREDICTED: Homo sapiens hypothetical protein LOC100506093 (LOC100506093), mRNA [XM_003118587]
A_33_P3351836	0.00779363	0.00233853	3.60078	up	C2orf73	chromosome 2 open reading frame 73 [Source:HGNC Symbol;Acc:26861] [ENST00000414747]
A_33_P3239744	0.00981279	0.00332398	3.60003	up		PREDICTED: Homo sapiens hypothetical LOC150051 (LOC150051), miscRNA [XR_109661]
A_24_P42389	0.00981279	0.00332398	3.60001	up	OTUD6A	Homo sapiens OTU domain containing 6A (OTUD6A), mRNA [NM_207320]
A_33_P3306802	0.00910882	0.00295986	3.59772	up	LOC100130916	Homo sapiens clone DNA131652 HSAL5836 (UNQ5836) mRNA, complete cds. [AY358791]
A_33_P3233819	0.00626532	0.00162765	3.59504	up
A_33_P3321293	0.0029323	0.000298751	3.59304	up	IQGAP3	Homo sapiens IQ motif containing GTPase activating protein 3 (IQGAP3), mRNA [NM_178229]
A_33_P3209321	0.00910882	0.00295986	3.58887	up	LOC729558	Homo sapiens cDNA FLJ39676 fis, clone SMINT2009832. [AK096995]
A_24_P170726	0.00675349	0.00183883	3.58652	up	LOC645427	Homo sapiens cDNA FLJ37088 fis, clone BRACE2017124. [AK094407]
A_33_P3416622	0.00540739	0.0012707	3.58555	up	NCRNA00322	PREDICTED: Homo sapiens chromosome 21 open reading frame 136 (C21orf136), miscRNA [XR_109689]
A_33_P3261953	0.00471151	0.000987274	3.585	up
A_33_P3313411	0.0114407	0.00417722	3.58409	up	ARHGAP33	Homo sapiens Rho GTPase activating protein 33 (ARHGAP33), transcript variant 2, mRNA [NM_001172630]
A_23_P34888	0.00540739	0.0012707	3.58296	up	CHIA	Homo sapiens chitinase, acidic (CHIA), transcript variant 2, mRNA [NM_021797]
A_33_P3239228	0.00910882	0.00295986	3.58174	up		mucin 3A, cell surface associated [Source:HGNC Symbol;Acc:7513] [ENST00000483366]
A_33_P3412847	0.0491437	0.0289512	3.58147	up
A_33_P3373775	0.00910882	0.00295986	3.58043	up	BCL2L15	Homo sapiens BCL2-like 15 (BCL2L15), mRNA [NM_001010922]
A_33_P3290235	0.0153651	0.00650382	3.57625	up	LOC149950	Homo sapiens hypothetical LOC149950 (LOC149950), non-coding RNA [NR_034152]
A_33_P3236259	0.00626532	0.00162765	3.57534	up		BX398892 Homo sapiens PLACENTA COT 25-NORMALIZED Homo sapiens cDNA clone CS0DI066YG03 5-PRIME, mRNA sequence [BX398892]
A_32_P204218	0.00336312	0.000449858	3.5732	up	FAM180A	Homo sapiens family with sequence similarity 180, member A (FAM180A), mRNA [NM_205855]
A_33_P3255194	0.00308815	0.00034284	3.57207	up	OSBPL6	Homo sapiens oxysterol binding protein-like 6 (OSBPL6), transcript variant 5, mRNA [NM_001201482]
A_24_P34611	0.00540739	0.0012707	3.57046	up	SIX3	Homo sapiens SIX homeobox 3 (SIX3), mRNA [NM_005413]
A_33_P3641714	0.0247253	0.0121967	3.5692	up	C19orf66	Homo sapiens chromosome 19 open reading frame 66 (C19orf66), mRNA [NM_018381]
A_33_P3406281	0.012285	0.00467442	3.56798	up	SAMHD1	Homo sapiens SAM domain and HD domain 1 (SAMHD1), mRNA [NM_015474]
A_23_P143774	0.00843778	0.00263248	3.5661	up	MOV10L1	Homo sapiens Mov10l1, Moloney leukemia virus 10-like 1, homolog (mouse) (MOV10L1), transcript variant 1, mRNA [NM_018995]
A_33_P3221111	0.0211139	0.00993701	3.56584	up	PGA3	Homo sapiens mRNA; cDNA DKFZp666J2410 (from clone DKFZp666J2410). [AL832946]
A_33_P3413993	0.00471151	0.000987274	3.5656	up	SERPING1	serpin peptidase inhibitor, clade G (C1 inhibitor), member 1 [Source:HGNC Symbol;Acc:1228] [ENST00000405496]
A_33_P3342862	0.00240321	0.0001474	3.56527	up	ZNF664-FAM101A	Homo sapiens ZNF664-FAM101A readthrough (ZNF664-FAM101A), mRNA [NM_001204299]
A_33_P3212930	0.00308815	0.00034284	3.56404	up
A_33_P3403494	0.010593	0.00372847	3.56186	up	LOC646743	Homo sapiens hypothetical LOC646743 (LOC646743), non-coding RNA [NR_033930]
A_33_P3306352	0.00240321	0.0001474	3.55955	up	C20orf108	chromosome 20 open reading frame 108 [Source:HGNC Symbol;Acc:16102] [ENST00000437418]
A_33_P3378318	0.0041998	0.000763387	3.55458	up
A_32_P133840	0.00353278	0.000514374	3.55417	up	TMCC2	Homo sapiens transmembrane and coiled-coil domain family 2 (TMCC2), transcript variant 1, mRNA [NM_014858]
A_33_P3290328	0.00239994	3.27477e-05	3.54292	up	DCUN1D1	Homo sapiens DCN1, defective in cullin neddylation 1, domain containing 1 (S. cerevisiae) (DCUN1D1), mRNA [NM_020640]
A_33_P3332248	0.00396055	0.000670059	3.5419	up	ADRA1A	adrenergic, alpha-1A-, receptor [Source:HGNC Symbol;Acc:277] [ENST00000380573]
A_23_P47464	0.00843778	0.00263248	3.53693	up	OR5AP2	Homo sapiens olfactory receptor, family 5, subfamily AP, member 2 (OR5AP2), mRNA [NM_001002925]
A_33_P3239849	0.00240321	0.000110173	3.53388	up	GPX1	Homo sapiens glutathione peroxidase 1 (GPX1), transcript variant 2, mRNA [NM_201397]
A_33_P3410925	0.00580144	0.001439	3.52834	up	KLF1	Homo sapiens Kruppel-like factor 1 (erythroid) (KLF1), mRNA [NM_006563]
A_33_P3371142	0.0029323	0.000298751	3.52781	up
A_23_P99996	0.00374449	0.000587433	3.5278	up	MAGEL2	Homo sapiens MAGE-like 2 (MAGEL2), mRNA [NM_019066]
A_33_P3249414	0.00240321	0.0001474	3.52757	up	TRIM58	Homo sapiens tripartite motif containing 58 (TRIM58), mRNA [NM_015431]
A_33_P3365501	0.00443342	0.000868665	3.52757	up
A_23_P94301	0.00279226	0.000260018	3.52598	up	TSTA3	Homo sapiens tissue specific transplantation antigen P35B (TSTA3), mRNA [NM_003313]
A_33_P3310588	0.010593	0.00372847	3.52491	up
A_33_P3386132	0.0153651	0.00650382	3.5241	up	C2orf49	chromosome 2 open reading frame 49 [Source:HGNC Symbol;Acc:28772] [ENST00000437250]
A_24_P342484	0.0029323	0.000298751	3.52361	up	CRP	Homo sapiens C-reactive protein, pentraxin-related (CRP), mRNA [NM_000567]
A_33_P3357964	0.010593	0.00372847	3.51936	up
A_24_P288954	0.00239994	9.5076e-05	3.51765	up	SRRD	Homo sapiens SRR1 domain containing (SRRD), mRNA [NM_001013694]
A_33_P3256334	0.0211139	0.00993701	3.51697	up	PRB3	Homo sapiens proline-rich protein BstNI subfamily 3 (PRB3), mRNA [NM_006249]
A_23_P382506	0.012285	0.00467442	3.51243	up	OR1F2P	Homo sapiens olfactory receptor, family 1, subfamily F, member 2 (OR1F2P), non-coding RNA [NR_002169]
A_23_P90679	0.00239994	6.06562e-05	3.51044	up	STRADB	Homo sapiens STE20-related kinase adaptor beta (STRADB), transcript variant 1, mRNA [NM_018571]
A_24_P322771	0.00725072	0.00207492	3.51013	up	TFF1	Homo sapiens trefoil factor 1 (TFF1), mRNA [NM_003225]
A_24_P367079	0.00779363	0.00233853	3.50611	up	SFTA2	Homo sapiens surfactant associated 2 (SFTA2), mRNA [NM_205854]
A_33_P3384133	0.00324281	0.000392958	3.5054	up	C17orf99	Homo sapiens chromosome 17 open reading frame 99 (C17orf99), mRNA [NM_001163075]
A_23_P129829	0.0247253	0.0121967	3.50328	up	ORMDL3	Homo sapiens ORM1-like 3 (S. cerevisiae) (ORMDL3), mRNA [NM_139280]
A_33_P3251932	0.00580144	0.001439	3.50308	up	BCL2L11	Homo sapiens BCL2-like 11 (apoptosis facilitator) (BCL2L11), transcript variant 9, mRNA [NM_207002]
A_23_P49674	0.00324281	0.000392958	3.49857	up	ARHGEF15	Homo sapiens Rho guanine nucleotide exchange factor (GEF) 15 (ARHGEF15), transcript variant 1, mRNA [NM_173728]
A_33_P3312799	0.00675349	0.00183883	3.49463	up		Q9UMX8_HUMAN (Q9UMX8) Melanoma antigen, complete [THC2774746]
A_23_P168165	0.00239994	9.5076e-05	3.49423	up	C6orf208	Homo sapiens chromosome 6 open reading frame 208 (C6orf208), non-coding RNA [NR_026780]
A_33_P3313685	0.0041998	0.000763387	3.49331	up	LOC100131821	Homo sapiens cDNA FLJ41057 fis, clone TESTI2009812. [AK123052]
A_23_P16415	0.0422137	0.0240856	3.49264	up	LRP3	Homo sapiens low density lipoprotein receptor-related protein 3 (LRP3), mRNA [NM_002333]
A_33_P3327818	0.00353278	0.000514374	3.49208	up
A_33_P3354429	0.00626532	0.00162765	3.49193	up	TRIM71	Homo sapiens tripartite motif containing 71 (TRIM71), mRNA [NM_001039111]
A_33_P3350575	0.00250099	0.000170183	3.48905	up	OC90	Homo sapiens otoconin 90 (OC90), mRNA [NM_001080399]
A_33_P3378360	0.00502851	0.00112073	3.48675	up	PRELID1	Homo sapiens PRELI domain containing 1 (PRELID1), mRNA [NM_013237]
A_33_P3245734	0.00353278	0.000514374	3.48614	up	ZNF680	Homo sapiens zinc finger protein 680 (ZNF680), transcript variant 2, mRNA [NM_001130022]
A_33_P3250767	0.0266841	0.0134888	3.48568	up
A_23_P204998	0.00374449	0.000587433	3.4842	up	FARP1	Homo sapiens FERM, RhoGEF (ARHGEF) and pleckstrin domain protein 1 (chondrocyte-derived) (FARP1), transcript variant 1, mRNA [NM_005766]
A_33_P3319925	0.00336312	0.000449858	3.48065	up		immunoresponsive 1 homolog (mouse) [Source:HGNC Symbol;Acc:33904] [ENST00000449753]
A_33_P3300142	0.00353278	0.000514374	3.4779	up	ANKFY1	Homo sapiens ankyrin repeat and FYVE domain containing 1 (ANKFY1), transcript variant 1, mRNA [NM_016376]
A_33_P3235029	0.013238	0.00522462	3.47656	up		MGC3.5.1.2.1.H09.F.1 NIH_MGC_331 Homo sapiens cDNA clone MGC3.5.1.2.1.H09, mRNA sequence [DR731407]
A_24_P2361	0.00443342	0.000868665	3.47546	up	CLCNKA	Homo sapiens chloride channel Ka (CLCNKA), transcript variant 1, mRNA [NM_004070]
A_23_P50052	0.045498	0.0264217	3.47502	up	C18orf12	PREDICTED: Homo sapiens chromosome 18 open reading frame 12 (C18orf12), miscRNA [XR_109479]
DCP_22_4	0.00268832	0.000226031	3.47414	up		Unknown
A_23_P215549	0.00353278	0.000514374	3.47236	up	PON3	Homo sapiens paraoxonase 3 (PON3), mRNA [NM_000940]
A_23_P151506	0.00279226	0.000260018	3.47213	up	PLEK2	Homo sapiens pleckstrin 2 (PLEK2), mRNA [NM_016445]
A_23_P127721	0.0179874	0.00805811	3.47175	up	P2RX3	Homo sapiens purinergic receptor P2X, ligand-gated ion channel, 3 (P2RX3), mRNA [NM_002559]
A_24_P148590	0.00779363	0.00233853	3.46987	up	TACR1	Homo sapiens tachykinin receptor 1 (TACR1), transcript variant short, mRNA [NM_015727]
A_33_P3229288	0.0114407	0.00417722	3.46412	up	ACE	Homo sapiens angiotensin I converting enzyme (peptidyl-dipeptidase A) 1 (ACE), transcript variant 1, mRNA [NM_000789]
A_33_P3226675	0.00374449	0.000587433	3.46363	up
A_33_P3214899	0.00443342	0.000868665	3.46361	up	SYT2	Homo sapiens synaptotagmin II (SYT2), transcript variant 2, mRNA [NM_001136504]
A_23_P48481	0.0041998	0.000763387	3.46241	up	RAD51B	Homo sapiens RAD51 homolog B (S. cerevisiae) (RAD51B), transcript variant 2, mRNA [NM_133510]
A_33_P3273068	0.00374449	0.000587433	3.4619	up	ALX4	ALX homeobox 4 [Source:HGNC Symbol;Acc:450] [ENST00000329255]
A_24_P168994	0.00843778	0.00263248	3.46169	up	TBC1D26	Homo sapiens TBC1 domain family, member 26 (TBC1D26), mRNA [NM_178571]
A_23_P142125	0.00843778	0.00263248	3.45983	up	HRC	Homo sapiens histidine rich calcium binding protein (HRC), mRNA [NM_002152]
A_23_P116435	0.00324281	0.000392958	3.4594	up	IGF2AS	Homo sapiens insulin-like growth factor 2 antisense (IGF2AS), transcript variant 1, non-coding RNA [NR_028044]
A_33_P3273534	0.00910882	0.00295986	3.45725	up	KRT81	Homo sapiens keratin 81 (KRT81), mRNA [NM_002281]
A_33_P3386770	0.0179874	0.00805811	3.45704	up		PREDICTED: Homo sapiens putative IQ motif and ankyrin repeat domain-containing protein LOC642574-like (LOC100508128), mRNA [XM_003120088]
A_23_P77653	0.00396055	0.000670059	3.45587	up	SLC12A3	Homo sapiens solute carrier family 12 (sodium/chloride transporters), member 3 (SLC12A3), transcript variant 1, mRNA [NM_000339]
A_23_P259863	0.0336065	0.0181189	3.45389	up	CD177	Homo sapiens CD177 molecule (CD177), mRNA [NM_020406]
A_33_P3276784	0.00779363	0.00233853	3.45383	up
A_23_P59772	0.00336312	0.000449858	3.45345	up	CLCN1	Homo sapiens chloride channel 1, skeletal muscle (CLCN1), mRNA [NM_000083]
A_23_P46894	0.00580144	0.001439	3.44896	up	CHAT	Homo sapiens choline O-acetyltransferase (CHAT), transcript variant M, mRNA [NM_020549]
A_24_P933794	0.0422137	0.0240856	3.44895	up	LOC646513	Homo sapiens clone DNA96880 VLGN1945 (UNQ1945) mRNA, complete cds. [AY358802]
A_33_P3333488	0.00239994	8.19476e-05	3.44885	up	HAGH	Homo sapiens hydroxyacylglutathione hydrolase (HAGH), transcript variant 2, mRNA [NM_001040427]
A_33_P3230818	0.00580144	0.001439	3.4488	up	RCAN2	regulator of calcineurin 2 [Source:HGNC Symbol;Acc:3041] [ENST00000405162]
A_33_P3353948	0.0114407	0.00417722	3.44695	up		Q8NCT2_HUMAN (Q8NCT2) CDC14C protein (Fragment), complete [THC2526367]
A_33_P3401571	0.00443342	0.000868665	3.44562	up	MUC2	Homo sapiens mucin 2, oligomeric mucus/gel-forming (MUC2), mRNA [NM_002457]
A_33_P3260605	0.00471151	0.000987274	3.44306	up	CTNNAL1	Homo sapiens catenin (cadherin-associated protein), alpha-like 1 (CTNNAL1), mRNA [NM_003798]
A_33_P3384229	0.00626532	0.00162765	3.4404	up
A_33_P3356220	0.012285	0.00467442	3.44024	up	STARD3	Homo sapiens StAR-related lipid transfer (START) domain containing 3 (STARD3), transcript variant 2, mRNA [NM_001165937]
A_33_P3229272	0.00540739	0.0012707	3.4337	up	BCAR1	Homo sapiens breast cancer anti-estrogen resistance 1 (BCAR1), transcript variant 6, mRNA [NM_014567]
A_33_P3326892	0.00374449	0.000587433	3.43297	up		cDNA FLJ26718 fis, clone PNC03325 [Source:UniProtKB/TrEMBL;Acc:Q6ZP17] [ENST00000398957]
A_33_P3741678	0.0266841	0.0134888	3.42944	up	LOC284926	full-length cDNA clone CS0DB004YM09 of Neuroblastoma Cot 10-normalized of Homo sapiens (human). [CR624447]
A_33_P3348884	0.00396055	0.000670059	3.42713	up	CCDC141	Homo sapiens coiled-coil domain containing 141 (CCDC141), mRNA [NM_173648]
A_33_P3279162	0.0041998	0.000763387	3.4228	up	NBPF6	Homo sapiens neuroblastoma breakpoint family, member 6 (NBPF6), transcript variant 1, mRNA [NM_001143987]
A_33_P3249364	0.00260242	0.000196249	3.42037	up	TMTC1	transmembrane and tetratricopeptide repeat containing 1 [Source:HGNC Symbol;Acc:24099] [ENST00000381224]
A_33_P3249793	0.00239994	9.5076e-05	3.4196	up	FOXO4	Homo sapiens forkhead box O4 (FOXO4), transcript variant 1, mRNA [NM_005938]
A_33_P3406255	0.00580144	0.001439	3.41892	up
A_23_P215331	0.0266841	0.0134888	3.41878	up	CRHR2	Homo sapiens corticotropin releasing hormone receptor 2 (CRHR2), transcript variant 1, mRNA [NM_001883]
A_33_P3270593	0.0041998	0.000763387	3.41829	up
A_33_P3411805	0.0211139	0.00993701	3.41775	up
A_33_P3289446	0.00910882	0.00295986	3.41618	up	LOC100131048	Homo sapiens cDNA FLJ43988 fis, clone TESTI4019417. [AK125976]
A_23_P10194	0.00279226	0.000260018	3.41516	up	SEZ6L2	Homo sapiens seizure related 6 homolog (mouse)-like 2 (SEZ6L2), transcript variant 2, mRNA [NM_201575]
A_33_P3287105	0.00725072	0.00207492	3.4149	up
A_23_P118122	0.00240321	0.000127512	3.4133	up	RGS11	Homo sapiens regulator of G-protein signaling 11 (RGS11), transcript variant 2, mRNA [NM_003834]
A_23_P169092	0.00324281	0.000392958	3.41066	up	CYP7B1	Homo sapiens cytochrome P450, family 7, subfamily B, polypeptide 1 (CYP7B1), mRNA [NM_004820]
A_23_P116765	0.012285	0.00467442	3.41012	up	LALBA	Homo sapiens lactalbumin, alpha- (LALBA), mRNA [NM_002289]
A_24_P139901	0.00239994	8.19476e-05	3.4068	up	GYPC	Homo sapiens glycophorin C (Gerbich blood group) (GYPC), transcript variant 1, mRNA [NM_002101]
A_33_P3395201	0.00443342	0.000868665	3.40534	up		DB026495 TESTI2 Homo sapiens cDNA clone TESTI2008712 5', mRNA sequence [DB026495]
A_33_P3577120	0.0266841	0.0134888	3.40289	up		Homo sapiens hypothetical protein LOC283868, mRNA (cDNA clone IMAGE:5089285), partial cds. [BC033227]
A_33_P3377763	0.045498	0.0264217	3.39815	up	FLJ36000	Homo sapiens hypothetical FLJ36000 (FLJ36000), non-coding RNA [NR_027084]
A_23_P140675	0.0041998	0.000763387	3.39767	up	EPB42	Homo sapiens erythrocyte membrane protein band 4.2 (EPB42), transcript variant 1, mRNA [NM_000119]
A_33_P3257607	0.00779363	0.00233853	3.39603	up	PPP1R12B	Homo sapiens protein phosphatase 1, regulatory (inhibitor) subunit 12B (PPP1R12B), transcript variant 7, mRNA [NM_001197131]
A_23_P131074	0.00675349	0.00183883	3.39567	up	THEG	Homo sapiens Theg homolog (mouse) (THEG), transcript variant 1, mRNA [NM_016585]
A_23_P111088	0.00268832	0.000226031	3.39265	up	OR2B2	Homo sapiens olfactory receptor, family 2, subfamily B, member 2 (OR2B2), mRNA [NM_033057]
A_32_P199301	0.00239994	2.03621e-05	3.39163	up	TFDP1	Homo sapiens transcription factor Dp-1 (TFDP1), transcript variant 1, mRNA [NM_007111]
A_33_P3333683	0.00502851	0.00112073	3.39026	up		AF039690 antigen NY-CO-8 {Homo sapiens} (exp=-1; wgp=0; cg=0), partial (10%) [THC2493232]
A_23_P92035	0.0153651	0.00650382	3.3847	up	SETD5	Homo sapiens SET domain containing 5 (SETD5), mRNA [NM_001080517]
A_24_P342511	0.00725072	0.00207492	3.38171	up	STMN1	Homo sapiens stathmin 1 (STMN1), transcript variant 4, mRNA [NM_001145454]
A_23_P96827	0.00353278	0.000514374	3.38052	up	APCS	Homo sapiens amyloid P component, serum (APCS), mRNA [NM_001639]
A_23_P164999	0.00240321	0.0001474	3.37752	up	CDC34	Homo sapiens cell division cycle 34 homolog (S. cerevisiae) (CDC34), mRNA [NM_004359]
A_23_P27107	0.0179874	0.00805811	3.37705	up	TM4SF5	Homo sapiens transmembrane 4 L six family member 5 (TM4SF5), mRNA [NM_003963]
A_33_P3383861	0.00396055	0.000670059	3.37377	up	LOC646471	Homo sapiens hypothetical LOC646471 (LOC646471), non-coding RNA [NR_024498]
A_33_P3332396	0.00239994	9.5076e-05	3.37236	up	TMEM53	Homo sapiens transmembrane protein 53 (TMEM53), mRNA [NM_024587]
A_23_P430842	0.00675349	0.00183883	3.37033	up	HAPLN4	Homo sapiens hyaluronan and proteoglycan link protein 4 (HAPLN4), mRNA [NM_023002]
A_24_P47681	0.00308815	0.00034284	3.36984	up	CAND1	Homo sapiens cullin-associated and neddylation-dissociated 1 (CAND1), mRNA [NM_018448]
A_24_P128233	0.0041998	0.000763387	3.36944	up	SCN5A	Homo sapiens sodium channel, voltage-gated, type V, alpha subunit (SCN5A), transcript variant 2, mRNA [NM_000335]
A_33_P3216570	0.00353278	0.000514374	3.36865	up	MUC5AC	Homo sapiens partial mRNA for mucin 5 (MUC5AC gene). [AJ298317]
A_33_P3395384	0.0029323	0.000298751	3.36774	up	RPH3A	Homo sapiens rabphilin 3A homolog (mouse) (RPH3A), transcript variant 1, mRNA [NM_001143854]
A_23_P500353	0.00675349	0.00183883	3.36509	up	KCNN2	Homo sapiens potassium intermediate/small conductance calcium-activated channel, subfamily N, member 2 (KCNN2), transcript variant 1, mRNA [NM_021614]
A_23_P157628	0.00250099	0.000170183	3.36202	up	DEFB4A	Homo sapiens defensin, beta 4A (DEFB4A), mRNA [NM_004942]
A_23_P362893	0.012285	0.00467442	3.35872	up	TEAD1	Homo sapiens TEA domain family member 1 (SV40 transcriptional enhancer factor) (TEAD1), mRNA [NM_021961]
A_33_P3257817	0.00324281	0.000392958	3.35693	up		Homo sapiens cDNA FLJ34378 fis, clone FEBRA2018051. [AK091697]
A_23_P56314	0.00239994	1.73368e-05	3.35486	up	UQCR11	Homo sapiens ubiquinol-cytochrome c reductase, complex III subunit XI (UQCR11), nuclear gene encoding mitochondrial protein, mRNA [NM_006830]
A_23_P89780	0.00324281	0.000392958	3.35473	up	LAMA3	Homo sapiens laminin, alpha 3 (LAMA3), transcript variant 1, mRNA [NM_198129]
DCP_20_7	0.00353278	0.000514374	3.35231	up		Unknown
A_33_P3217357	0.00308815	0.00034284	3.35174	up	LOC100132501	PREDICTED: Homo sapiens hypothetical LOC100132501 (LOC100132501), partial miscRNA [XR_110140]
A_33_P3237487	0.00308815	0.00034284	3.35165	up		Homo sapiens cDNA FLJ41481 fis, clone BRTHA2002721. [AK123475]
A_33_P3773195	0.00308815	0.00034284	3.35106	up	LOC285762	Homo sapiens cDNA FLJ39782 fis, clone SPLEN2002175. [AK097101]
A_23_P312851	0.00981279	0.00332398	3.35076	up	PMEL	Homo sapiens premelanosome protein (PMEL), transcript variant 3, mRNA [NM_006928]
A_33_P3335920	0.00626532	0.00162765	3.34994	up	SYNE1	Homo sapiens spectrin repeat containing, nuclear envelope 1 (SYNE1), transcript variant 1, mRNA [NM_182961]
A_24_P25530	0.00471151	0.000987274	3.34839	up	GRIN2C	Homo sapiens glutamate receptor, ionotropic, N-methyl D-aspartate 2C (GRIN2C), mRNA [NM_000835]
A_23_P67127	0.00981279	0.00332398	3.34652	up	TMEM145	Homo sapiens transmembrane protein 145 (TMEM145), mRNA [NM_173633]
A_24_P1054	0.0247253	0.0121967	3.34501	up	TONSL	Homo sapiens tonsoku-like, DNA repair protein (TONSL), mRNA [NM_013432]
A_24_P155502	0.00374449	0.000587433	3.34484	up	INHBC	Homo sapiens inhibin, beta C (INHBC), mRNA [NM_005538]
A_33_P3395581	0.00540739	0.0012707	3.34418	up	TRIM53P	Homo sapiens tripartite motif containing 53, pseudogene (TRIM53P), non-coding RNA [NR_028346]
A_23_P48455	0.0179874	0.00805811	3.34417	up	AMN	Homo sapiens amnionless homolog (mouse) (AMN), mRNA [NM_030943]
A_33_P3212350	0.0311231	0.0164406	3.34361	up	CARD11	Homo sapiens cDNA FLJ39820 fis, clone SPLEN2010625. [AK097139]
A_32_P481377	0.00396055	0.000670059	3.34255	up	KRTAP11-1	Homo sapiens keratin associated protein 11-1 (KRTAP11-1), mRNA [NM_175858]
A_33_P3273580	0.00374449	0.000587433	3.3409	up		Homo sapiens clone pp6750 unknown mRNA. [AF289570]
A_24_P89835	0.00260242	0.000196249	3.34052	up	MAPK15	Homo sapiens mitogen-activated protein kinase 15 (MAPK15), mRNA [NM_139021]
A_24_P926507	0.00308815	0.00034284	3.33729	up	SLC14A1	Homo sapiens solute carrier family 14 (urea transporter), member 1 (Kidd blood group) (SLC14A1), transcript variant 4, mRNA [NM_001146037]
A_33_P3212704	0.0029323	0.000298751	3.33715	up
A_33_P3331882	0.0266841	0.0134888	3.33158	up	CRTC1	Homo sapiens CREB regulated transcription coactivator 1 (CRTC1), transcript variant 3, mRNA [NM_001098482]
A_33_P3316093	0.00675349	0.00183883	3.32742	up
A_23_P98532	0.00843778	0.00263248	3.32734	up	ZDHHC5	Homo sapiens zinc finger, DHHC-type containing 5 (ZDHHC5), mRNA [NM_015457]
A_23_P124003	0.00396055	0.000670059	3.3265	up	P2RX2	Homo sapiens purinergic receptor P2X, ligand-gated ion channel, 2 (P2RX2), transcript variant 4, mRNA [NM_170683]
A_33_P3400217	0.00279226	0.000260018	3.32529	up	SLC4A1	Homo sapiens solute carrier family 4, anion exchanger, member 1 (erythrocyte membrane protein band 3, Diego blood group) (SLC4A1), mRNA [NM_000342]
DCP_1_7	0.00675349	0.00183883	3.32503	up		Unknown
A_33_P3339990	0.00843778	0.00263248	3.32468	up	LOC100128429	Homo sapiens cDNA FLJ41329 fis, clone BRAMY2047676. [AK123323]
A_23_P33683	0.00443342	0.000868665	3.32231	up	2002-03-01	Homo sapiens membrane-associated ring finger (C3HC4) 2 (MARCH2), transcript variant 1, mRNA [NM_016496]
A_23_P126735	0.00239994	7.05458e-05	3.32079	up	IL10	Homo sapiens interleukin 10 (IL10), mRNA [NM_000572]
A_33_P3362249	0.0195233	0.00895364	3.31852	up		Homo sapiens cDNA FLJ46348 fis, clone TESTI4047569. [AK128836]
A_32_P399187	0.00981279	0.00332398	3.31844	up	LOC146336	Homo sapiens hypothetical LOC146336 (LOC146336), non-coding RNA [NR_027242]
A_33_P3329255	0.00239994	1.73368e-05	3.31828	up	NDST2	Homo sapiens N-deacetylase/N-sulfotransferase (heparan glucosaminyl) 2, mRNA (cDNA clone IMAGE:4665687). [BC018681]
A_33_P3373185	0.00471151	0.000987274	3.31775	up	LOC399744	Homo sapiens hypothetical LOC399744 (LOC399744), non-coding RNA [NR_024497]
A_23_P253074	0.00443342	0.000868665	3.31724	up	PIWIL2	Homo sapiens piwi-like 2 (Drosophila) (PIWIL2), transcript variant 2, mRNA [NM_018068]
A_33_P3257460	0.012285	0.00467442	3.31619	up	DPM3	Homo sapiens dolichyl-phosphate mannosyltransferase polypeptide 3 (DPM3), transcript variant 1, mRNA [NM_018973]
A_33_P3396951	0.00239994	4.46777e-05	3.31569	up	BNIP3L	Homo sapiens BCL2/adenovirus E1B 19kDa interacting protein 3-like (BNIP3L), mRNA [NM_004331]
A_23_P316960	0.00240321	0.000110173	3.31425	up	GRINA	Homo sapiens glutamate receptor, ionotropic, N-methyl D-aspartate-associated protein 1 (glutamate binding) (GRINA), transcript variant 1, mRNA [NM_000837]
A_23_P200741	0.012285	0.00467442	3.31412	up	DPT	Homo sapiens dermatopontin (DPT), mRNA [NM_001937]
A_33_P3818959	0.012285	0.00467442	3.3133	up	SAMD11	Homo sapiens sterile alpha motif domain containing 11 (SAMD11), mRNA [NM_152486]
A_33_P3305320	0.0179874	0.00805811	3.31252	up	LOC100289383	PREDICTED: Homo sapiens protein capicua homolog (LOC100289383), mRNA [XM_002344123]
A_33_P3366903	0.0336065	0.0181189	3.3119	up	CHST6	Homo sapiens carbohydrate (N-acetylglucosamine 6-O) sulfotransferase 6 (CHST6), mRNA [NM_021615]
A_33_P3223631	0.0336065	0.0181189	3.31161	up	LOC100132217	Homo sapiens cDNA FLJ46348 fis, clone TESTI4047569. [AK128836]
A_33_P3271594	0.00250099	0.000170183	3.31143	up	TRIM54	Homo sapiens tripartite motif containing 54 (TRIM54), transcript variant 1, mRNA [NM_032546]
A_23_P90997	0.010593	0.00372847	3.30927	up	OTOS	Homo sapiens otospiralin (OTOS), mRNA [NM_148961]
A_33_P3408244	0.0229019	0.0110155	3.30832	up	SPRNP1	Homo sapiens shadow of prion protein homolog (zebrafish) pseudogene 1 (SPRNP1), non-coding RNA [NR_033789]
A_23_P215900	0.00725072	0.00207492	3.30668	up	SCARA3	Homo sapiens scavenger receptor class A, member 3 (SCARA3), transcript variant 1, mRNA [NM_016240]
A_33_P3651948	0.00626532	0.00162765	3.30519	up	NEO1	Homo sapiens neogenin 1 (NEO1), transcript variant 1, mRNA [NM_002499]
A_23_P150428	0.00675349	0.00183883	3.30343	up	OR6M1	Homo sapiens olfactory receptor, family 6, subfamily M, member 1 (OR6M1), mRNA [NM_001005325]
A_23_P8142	0.00910882	0.00295986	3.30211	up	CLPS	Homo sapiens colipase, pancreatic (CLPS), mRNA [NM_001832]
A_33_P3870056	0.00268832	0.000226031	3.30206	up	LOC283335	Homo sapiens hypothetical LOC283335 (LOC283335), non-coding RNA [NR_033854]
A_33_P3272849	0.00250099	0.000170183	3.30114	up	LCN8	lipocalin 8 [Source:HGNC Symbol;Acc:27038] [ENST00000479767]
A_33_P3377750	0.0153651	0.00650382	3.30042	up	KLC3	Homo sapiens kinesin light chain 3 (KLC3), mRNA [NM_177417]
A_33_P3317850	0.00240321	0.000127512	3.29636	up	RIOK3	Homo sapiens RIO kinase 3 (yeast) (RIOK3), mRNA [NM_003831]
A_33_P3213767	0.00240321	0.000127512	3.29486	up	CCDC157	Homo sapiens cDNA clone IMAGE:4798973. [BC018040]
A_33_P3639068	0.00374449	0.000587433	3.29352	up	GFRA1	Homo sapiens GDNF family receptor alpha 1 (GFRA1), transcript variant 1, mRNA [NM_005264]
A_33_P3423220	0.00268832	0.000226031	3.29337	up	LOC100507050	Homo sapiens hypothetical LOC441617 (LOC441617), mRNA [NM_001195528]
A_23_P2601	0.0211139	0.00993701	3.29188	up	HSP90B1	Homo sapiens heat shock protein 90kDa beta (Grp94), member 1 (HSP90B1), mRNA [NM_003299]
A_33_P3615955	0.00239994	5.20893e-05	3.29168	up
A_23_P128919	0.00240321	0.000110173	3.28831	up	LGALS3	Homo sapiens lectin, galactoside-binding, soluble, 3 (LGALS3), transcript variant 1, mRNA [NM_002306]
A_23_P211326	0.0041998	0.000763387	3.28817	up	CECR2	Homo sapiens cat eye syndrome chromosome region, candidate 2 (CECR2), mRNA [NM_031413]
A_23_P722	0.00471151	0.000987274	3.2881	up	SYCP1	Homo sapiens synaptonemal complex protein 1 (SYCP1), mRNA [NM_003176]
A_33_P3338494	0.00471151	0.000987274	3.28765	up	RTCD1	RNA terminal phosphate cyclase domain 1 [Source:HGNC Symbol;Acc:17981] [ENST00000370126]
A_33_P3340129	0.0179874	0.00805811	3.28761	up	LOC100128551	Homo sapiens cDNA FLJ43158 fis, clone ERLTF2000324. [AK125148]
A_33_P3394868	0.0391076	0.0219306	3.28749	up	LOC388588	Homo sapiens hypothetical protein LOC388588 (LOC388588), mRNA [NM_001163724]
A_24_P84781	0.0166759	0.00724364	3.28633	up		Homo sapiens cDNA FLJ11871 fis, clone HEMBA1007052. [AK021933]
A_33_P3271460	0.00471151	0.000987274	3.28587	up	GOLGA1	golgin A1 [Source:HGNC Symbol;Acc:4424] [ENST00000373551]
A_33_P3354322	0.00239994	5.20893e-05	3.28463	up	GPX1	Homo sapiens glutathione peroxidase 1 (GPX1), transcript variant 2, mRNA [NM_201397]
A_33_P3712341	0.00981279	0.00332398	3.28353	up	CXCL12	Homo sapiens chemokine (C-X-C motif) ligand 12 (CXCL12), transcript variant 3, mRNA [NM_001033886]
A_33_P3235721	0.00910882	0.00295986	3.28261	up	C11orf87	Homo sapiens chromosome 11 open reading frame 87 (C11orf87), mRNA [NM_207645]
A_33_P3270435	0.010593	0.00372847	3.28257	up	HIGD2B	Homo sapiens HIG1 hypoxia inducible domain family, member 2B (pseudogene) (HIGD2B), non-coding RNA [NR_002780]
A_33_P3379396	0.0166759	0.00724364	3.2817	up	KRT1	Homo sapiens keratin 1 (KRT1), mRNA [NM_006121]
A_23_P141715	0.00260242	0.000196249	3.28074	up	C18orf10	Homo sapiens chromosome 18 open reading frame 10 (C18orf10), mRNA [NM_015476]
A_24_P277807	0.00239994	1.73368e-05	3.27886	up	SNX3	Homo sapiens sorting nexin 3 (SNX3), transcript variant 1, mRNA [NM_003795]
A_33_P3410026	0.00725072	0.00207492	3.27773	up	KIAA1324	KIAA1324 [Source:HGNC Symbol;Acc:29618] [ENST00000533147]
A_23_P217079	0.00240321	0.0001474	3.27703	up	DPM2	Homo sapiens dolichyl-phosphate mannosyltransferase polypeptide 2, regulatory subunit (DPM2), mRNA [NM_003863]
A_33_P3260969	0.0336065	0.0181189	3.27423	up	PRAP1	Homo sapiens proline-rich acidic protein 1 (PRAP1), transcript variant 1, mRNA [NM_145202]
A_33_P3362933	0.00374449	0.000587433	3.27331	up	GYPA	Homo sapiens glycophorin A (MNS blood group) (GYPA), mRNA [NM_002099]
A_33_P3406370	0.012285	0.00467442	3.27316	up		KB-EST0005989 BPS7 Homo sapiens cDNA, mRNA sequence [DT220905]
A_33_P3421275	0.00324281	0.000392958	3.27223	up	NKX6-3	Homo sapiens NK6 homeobox 3 (NKX6-3), mRNA [NM_152568]
A_33_P3386019	0.00626532	0.00162765	3.27147	up
A_24_P314681	0.00324281	0.000392958	3.27141	up		BX281397 Soares_NFL_T_GBC_S1 Homo sapiens cDNA clone IMAGp998G075145 ; IMAGE:2087454, mRNA sequence [BX281397]
A_33_P3306624	0.012285	0.00467442	3.26822	up	HCRT	Homo sapiens hypocretin (orexin) neuropeptide precursor (HCRT), mRNA [NM_001524]
DCP_22_2	0.00324281	0.000392958	3.26819	up		Unknown
A_23_P152002	0.00239994	8.19476e-05	3.26607	up	BCL2A1	Homo sapiens BCL2-related protein A1 (BCL2A1), transcript variant 1, mRNA [NM_004049]
A_33_P3241786	0.00260242	0.000196249	3.26567	up	ADD2	Homo sapiens adducin 2 (beta) (ADD2), transcript variant 2, mRNA [NM_017482]
A_23_P164927	0.00779363	0.00233853	3.26504	up	SYNGR4	Homo sapiens synaptogyrin 4 (SYNGR4), mRNA [NM_012451]
A_33_P3605969	0.00580144	0.001439	3.26382	up		Homo sapiens cDNA clone IMAGE:3936577, **** WARNING: chimeric clone ****. [BC071847]
A_23_P23966	0.00779363	0.00233853	3.26348	up	ZNF488	Homo sapiens zinc finger protein 488 (ZNF488), mRNA [NM_153034]
A_33_P3376090	0.00502851	0.00112073	3.26302	up	OR1J4	Homo sapiens olfactory receptor, family 1, subfamily J, member 4 (OR1J4), mRNA [NM_001004452]
A_33_P3218491	0.00843778	0.00263248	3.26116	up
A_33_P3367894	0.0029323	0.000298751	3.26049	up	LOC100131657	Homo sapiens cDNA FLJ45078 fis, clone BRAWH3027616. [AK127022]
A_33_P3363690	0.00779363	0.00233853	3.26009	up
A_24_P113960	0.00336312	0.000449858	3.25842	up	NT5C1A	Homo sapiens 5'-nucleotidase, cytosolic IA (NT5C1A), mRNA [NM_032526]
A_33_P3334205	0.00626532	0.00162765	3.25632	up	TMEM184A	Homo sapiens transmembrane protein 184A (TMEM184A), mRNA [NM_001097620]
A_23_P204144	0.0179874	0.00805811	3.25621	up	KRT85	Homo sapiens keratin 85 (KRT85), mRNA [NM_002283]
A_33_P3295803	0.00239994	7.05458e-05	3.25133	up	RAB2B	Homo sapiens RAB2B, member RAS oncogene family (RAB2B), transcript variant 1, mRNA [NM_032846]
A_23_P39561	0.00239994	1.73368e-05	3.24742	up	UBE2F	Homo sapiens ubiquitin-conjugating enzyme E2F (putative) (UBE2F), transcript variant 1, mRNA [NM_080678]
A_33_P3404889	0.00910882	0.00295986	3.24639	up	LPHN2	latrophilin 2 [Source:HGNC Symbol;Acc:18582] [ENST00000370725]
A_24_P52921	0.00240321	0.0001474	3.24575	up	BCAT1	Homo sapiens branched chain amino-acid transaminase 1, cytosolic (BCAT1), transcript variant 1, mRNA [NM_005504]
A_33_P3355418	0.00675349	0.00183883	3.24394	up	AGBL1	Homo sapiens ATP/GTP binding protein-like 1 (AGBL1), mRNA [NM_152336]
A_33_P3261428	0.00396055	0.000670059	3.23898	up
A_33_P3394615	0.00239994	2.03621e-05	3.23793	up	FUNDC2	Homo sapiens FUN14 domain containing 2 (FUNDC2), mRNA [NM_023934]
A_33_P3223592	0.0288593	0.0149004	3.23486	up	APOE	Homo sapiens apolipoprotein E (APOE), mRNA [NM_000041]
A_33_P3347869	0.00502851	0.00112073	3.23396	up	C3	Homo sapiens complement component 3 (C3), mRNA [NM_000064]
A_32_P29954	0.012285	0.00467442	3.2327	up	NCRNA00168	Homo sapiens non-protein coding RNA 168 (NCRNA00168), non-coding RNA [NR_033387]
A_23_P55998	0.00374449	0.000587433	3.23193	up	SLC1A5	Homo sapiens solute carrier family 1 (neutral amino acid transporter), member 5 (SLC1A5), transcript variant 1, mRNA [NM_005628]
A_33_P3871347	0.0362668	0.0199454	3.2301	up	SNED1	Homo sapiens sushi, nidogen and EGF-like domains 1 (SNED1), mRNA [NM_001080437]
A_24_P301837	0.00779363	0.00233853	3.23006	up	HRH3	Homo sapiens histamine receptor H3 (HRH3), mRNA [NM_007232]
A_33_P3266609	0.0029323	0.000298751	3.22895	up
A_33_P3261074	0.010593	0.00372847	3.22794	up
A_33_P3273369	0.00843778	0.00263248	3.22556	up	SH3BP4	Homo sapiens SH3-domain binding protein 4 (SH3BP4), mRNA [NM_014521]
A_33_P3350413	0.00240321	0.0001474	3.22556	up	SVIL	supervillin [Source:HGNC Symbol;Acc:11480] [ENST00000538146]
A_33_P3213392	0.00324281	0.000392958	3.22542	up		HCG2045795Novel protein [Source:UniProtKB/TrEMBL;Acc:Q5T400] [ENST00000375713]
A_33_P3475737	0.012285	0.00467442	3.22513	up	ZBTB8A	Homo sapiens zinc finger and BTB domain containing 8A (ZBTB8A), mRNA [NM_001040441]
A_23_P161399	0.00250099	0.000170183	3.22471	up	MXI1	Homo sapiens MAX interactor 1 (MXI1), transcript variant 2, mRNA [NM_130439]
A_23_P338495	0.00240321	0.000127512	3.22127	up	2008-03-01	Homo sapiens membrane-associated ring finger (C3HC4) 8 (MARCH8), transcript variant 6, mRNA [NM_001002265]
A_33_P3404189	0.00239994	8.19476e-05	3.22036	up	HEATR7A	Homo sapiens HEAT repeat containing 7A (HEATR7A), transcript variant 1, mRNA [NM_032450]
A_33_P3310512	0.00540739	0.0012707	3.22032	up
A_33_P3354990	0.0336065	0.0181189	3.21975	up	SYNJ2	synaptojanin 2 [Source:HGNC Symbol;Acc:11504] [ENST00000449320]
A_32_P110390	0.0229019	0.0110155	3.21934	up	TMEM171	Homo sapiens transmembrane protein 171 (TMEM171), transcript variant 1, mRNA [NM_173490]
A_23_P51761	0.00580144	0.001439	3.21799	up	OR6K2	Homo sapiens olfactory receptor, family 6, subfamily K, member 2 (OR6K2), mRNA [NM_001005279]
A_33_P3402217	0.00239994	7.05458e-05	3.21782	up	LOC100129085	PREDICTED: Homo sapiens selenoprotein K-like (LOC100129085), mRNA [XM_001720565]
A_23_P75630	0.00443342	0.000868665	3.21341	up	APOA5	Homo sapiens apolipoprotein A-V (APOA5), transcript variant 1, mRNA [NM_052968]
A_23_P156683	0.00374449	0.000587433	3.21249	up	LTA	Homo sapiens lymphotoxin alpha (TNF superfamily, member 1) (LTA), transcript variant 2, mRNA [NM_000595]
A_23_P75769	0.00239994	2.79851e-05	3.21196	up	MS4A4A	Homo sapiens membrane-spanning 4-domains, subfamily A, member 4 (MS4A4A), transcript variant 1, mRNA [NM_024021]
A_24_P178300	0.00396055	0.000670059	3.21168	up	PRR21	Homo sapiens proline rich 21 (PRR21), mRNA [NM_001080835]
A_23_P983	0.00240321	0.000110173	3.21135	up	PRDX6	Homo sapiens peroxiredoxin 6 (PRDX6), mRNA [NM_004905]
A_32_P41553	0.00502851	0.00112073	3.21062	up	C1orf182	Homo sapiens chromosome 1 open reading frame 182 (C1orf182), mRNA [NM_144627]
A_33_P3281468	0.00353278	0.000514374	3.21057	up	STARD9	Homo sapiens StAR-related lipid transfer (START) domain containing 9 (STARD9), mRNA [NM_020759]
A_33_P3240340	0.0153651	0.00650382	3.20993	up
A_33_P3409337	0.00240321	0.0001474	3.20957	up	C14orf45	Homo sapiens chromosome 14 open reading frame 45 (C14orf45), mRNA [NM_025057]
A_32_P209624	0.00279226	0.000260018	3.20883	up	MKRN7P	Homo sapiens makorin ring finger protein 7, pseudogene (MKRN7P), non-coding RNA [NR_026640]
A_33_P3275422	0.0391076	0.0219306	3.20783	up	C14orf70	Homo sapiens chromosome 14 open reading frame 70 (C14orf70), non-coding RNA [NR_024096]
A_23_P1083	0.013238	0.00522462	3.20761	up	GJA4	Homo sapiens gap junction protein, alpha 4, 37kDa (GJA4), mRNA [NM_002060]
A_33_P3323607	0.0422137	0.0240856	3.20715	up	CCDC129	coiled-coil domain containing 129 [Source:HGNC Symbol;Acc:27363] [ENST00000409717]
A_33_P3213888	0.00279226	0.000260018	3.20525	up	C17orf109	Homo sapiens chromosome 17 open reading frame 109 (C17orf109), transcript variant 1, mRNA [NM_001162995]
A_33_P3408227	0.00580144	0.001439	3.20447	up
A_33_P3397865	0.00308815	0.00034284	3.2031	up	TNNT1	Homo sapiens troponin T type 1 (skeletal, slow) (TNNT1), transcript variant 1, mRNA [NM_003283]
A_23_P11843	0.0311231	0.0164406	3.20213	up	LRRN2	Homo sapiens leucine rich repeat neuronal 2 (LRRN2), transcript variant 2, mRNA [NM_201630]
A_33_P3289167	0.0311231	0.0164406	3.20076	up	ZBTB32	Homo sapiens zinc finger and BTB domain containing 32 (ZBTB32), mRNA [NM_014383]
A_23_P56787	0.00725072	0.00207492	3.19938	up	CNTNAP5	Homo sapiens contactin associated protein-like 5 (CNTNAP5), mRNA [NM_130773]
A_33_P3228609	0.0041998	0.000763387	3.1979	up	LOC151009	Homo sapiens hypothetical LOC151009 (LOC151009), non-coding RNA [NR_027244]
A_24_P168416	0.00239994	8.19476e-05	3.1972	up	PRDX2	Homo sapiens peroxiredoxin 2 (PRDX2), nuclear gene encoding mitochondrial protein, transcript variant 3, mRNA [NM_181738]
A_33_P3387106	0.0041998	0.000763387	3.19655	up		HSA312319 OVARIAN/Breast septin gamma {Homo sapiens} (exp=-1; wgp=0; cg=0), partial (23%) [THC2562053]
A_33_P3356004	0.00260242	0.000196249	3.19458	up	UCKL1-AS1	Homo sapiens UCKL1 antisense RNA 1 (non-protein coding) (UCKL1-AS1), antisense RNA [NR_027287]
A_33_P3364211	0.0362668	0.0199454	3.19373	up		Homo sapiens cDNA FLJ44459 fis, clone UTERU2024656. [AK126423]
A_33_P3364293	0.00443342	0.000868665	3.1928	up	LOC389834	Homo sapiens ankyrin repeat domain 57 pseudogene (LOC389834), non-coding RNA [NR_027420]
A_33_P3235360	0.013238	0.00522462	3.19182	up
A_33_P3222942	0.00626532	0.00162765	3.19079	up	GPR78	Homo sapiens G protein-coupled receptor 78 (GPR78), mRNA [NM_080819]
A_33_P3382489	0.00471151	0.000987274	3.18744	up
A_23_P142031	0.0247253	0.0121967	3.18127	up	SBK2	Homo sapiens SH3-binding domain kinase family, member 2 (SBK2), mRNA [NM_001101401]
A_23_P397120	0.00279226	0.000260018	3.18027	up	C19orf77	Homo sapiens chromosome 19 open reading frame 77 (C19orf77), mRNA [NM_001136503]
A_24_P341674	0.00725072	0.00207492	3.17876	up	DIO2	Homo sapiens deiodinase, iodothyronine, type II (DIO2), transcript variant 1, mRNA [NM_013989]
A_33_P3234571	0.00260242	0.000196249	3.17872	up	MAP2K3	Homo sapiens mitogen-activated protein kinase kinase 3 (MAP2K3), transcript variant B, mRNA [NM_145109]
A_23_P72697	0.00308815	0.00034284	3.17567	up	GPIHBP1	Homo sapiens glycosylphosphatidylinositol anchored high density lipoprotein binding protein 1 (GPIHBP1), mRNA [NM_178172]
A_23_P332260	0.0029323	0.000298751	3.17355	up	PBOV1	Homo sapiens prostate and breast cancer overexpressed 1 (PBOV1), mRNA [NM_021635]
A_23_P78479	0.00308815	0.00034284	3.17189	up	ZIM2	Homo sapiens zinc finger, imprinted 2 (ZIM2), transcript variant 1, mRNA [NM_015363]
A_33_P3415820	0.0041998	0.000763387	3.17004	up	THBS1	Homo sapiens thrombospondin 1 (THBS1), mRNA [NM_003246]
A_33_P3300965	0.00374449	0.000587433	3.17001	up	HOXC6	Homo sapiens homeobox C6 (HOXC6), transcript variant 2, mRNA [NM_153693]
A_33_P3226755	0.00374449	0.000587433	3.16996	up	FLNA	Homo sapiens cDNA FLJ43642 fis, clone STOMA2004925. [AK125630]
A_23_P109026	0.0336065	0.0181189	3.16936	up	KCNK15	Homo sapiens potassium channel, subfamily K, member 15 (KCNK15), mRNA [NM_022358]
A_33_P3283718	0.00239994	7.05458e-05	3.16908	up	LOC285696	Homo sapiens cDNA FLJ43202 fis, clone FEBRA2008360. [AK125192]
A_24_P376707	0.00239994	5.20893e-05	3.16895	up	HDGF	Homo sapiens hepatoma-derived growth factor (HDGF), transcript variant 1, mRNA [NM_004494]
A_24_P256155	0.00471151	0.000987274	3.16877	up	NKX1-2	Homo sapiens NK1 homeobox 2 (NKX1-2), mRNA [NM_001146340]
A_33_P3324284	0.00502851	0.00112073	3.16752	up
A_23_P338410	0.00374449	0.000587433	3.16557	up	WFDC9	Homo sapiens WAP four-disulfide core domain 9 (WFDC9), mRNA [NM_147198]
A_33_P3416814	0.0153651	0.00650382	3.16505	up	MGAT1	mannosyl (alpha-1,3-)-glycoprotein beta-1,2-N-acetylglucosaminyltransferase [Source:HGNC Symbol;Acc:7044] [ENST00000510962]
A_33_P3270639	0.00981279	0.00332398	3.16382	up
A_33_P3355708	0.00580144	0.001439	3.16348	up	C14orf180	Homo sapiens chromosome 14 open reading frame 180 (C14orf180), mRNA [NM_001008404]
A_23_P213832	0.0288593	0.0149004	3.1623	up	SPINK7	Homo sapiens serine peptidase inhibitor, Kazal type 7 (putative) (SPINK7), mRNA [NM_032566]
A_23_P49546	0.0029323	0.000298751	3.16191	up	GRIN2C	Homo sapiens glutamate receptor, ionotropic, N-methyl D-aspartate 2C (GRIN2C), mRNA [NM_000835]
A_33_P3352578	0.00260242	0.000196249	3.1608	up	CLEC4D	Homo sapiens C-type lectin domain family 4, member D (CLEC4D), mRNA [NM_080387]
A_23_P387537	0.00443342	0.000868665	3.16043	up	PRRG3	Homo sapiens proline rich Gla (G-carboxyglutamic acid) 3 (transmembrane) (PRRG3), transcript variant 2, mRNA [NM_024082]
A_33_P3410274	0.00675349	0.00183883	3.15909	up
A_23_P38328	0.00260242	0.000196249	3.15856	up	DBF4B	DBF4 homolog B (S. cerevisiae) [Source:HGNC Symbol;Acc:17883] [ENST00000439818]
A_33_P3390546	0.0362668	0.0199454	3.15839	up		PREDICTED: Homo sapiens hypothetical protein LOC100506590 (LOC100506590), mRNA [XM_003118499]
A_33_P3393360	0.00279226	0.000260018	3.15736	up	LOC100130927	Homo sapiens cDNA FLJ42793 fis, clone BRAWH3007726. [AK124783]
A_33_P3381255	0.00626532	0.00162765	3.15623	up	CLEC2A	Homo sapiens clone DNA143292 INPE5792 (UNQ5792) mRNA, complete cds. [AY359126]
A_23_P78289	0.00239994	3.27477e-05	3.15559	up	FAM104A	Homo sapiens family with sequence similarity 104, member A (FAM104A), transcript variant 2, mRNA [NM_032837]
A_33_P3421571	0.0211139	0.00993701	3.15539	up	RAPH1	Homo sapiens Ras association (RalGDS/AF-6) and pleckstrin homology domains 1 (RAPH1), transcript variant 1, mRNA [NM_213589]
A_33_P3358342	0.00268832	0.000226031	3.15509	up	SIAH2	Homo sapiens seven in absentia homolog 2 (Drosophila) (SIAH2), mRNA [NM_005067]
A_33_P3350892	0.00374449	0.000587433	3.15256	up	LOC651337	PREDICTED: Homo sapiens hypothetical protein LOC100506062 (LOC100506062), mRNA [XM_003118884]
A_33_P3365506	0.0211139	0.00993701	3.15126	up
A_23_P321949	0.00471151	0.000987274	3.14979	up	PLA2G2A	Homo sapiens phospholipase A2, group IIA (platelets, synovial fluid) (PLA2G2A), transcript variant 1, mRNA [NM_000300]
A_33_P3231297	0.00239994	2.03621e-05	3.14657	up	CREG1	Homo sapiens cellular repressor of E1A-stimulated genes 1 (CREG1), mRNA [NM_003851]
A_33_P3323939	0.00240321	0.000110173	3.14507	up	LIPN	Homo sapiens lipase, family member N (LIPN), mRNA [NM_001102469]
A_33_P3339625	0.00336312	0.000449858	3.14319	up	IL17C	Homo sapiens interleukin 17C (IL17C), mRNA [NM_013278]
A_32_P360193	0.00540739	0.0012707	3.14191	up	DNHD1	Homo sapiens dynein heavy chain domain 1 (DNHD1), transcript variant 1, mRNA [NM_144666]
A_23_P379630	0.00725072	0.00207492	3.14006	up	SLC38A10	Homo sapiens solute carrier family 38, member 10 (SLC38A10), transcript variant 2, mRNA [NM_138570]
A_33_P3421867	0.00779363	0.00233853	3.13988	up	MDGA1	MAM domain containing glycosylphosphatidylinositol anchor 1 [Source:HGNC Symbol;Acc:19267] [ENST00000373401]
A_33_P3254141	0.00308815	0.00034284	3.13959	up	LOC285696	Homo sapiens hypothetical LOC285696 (LOC285696), non-coding RNA [NR_027253]
A_33_P3239854	0.0153651	0.00650382	3.13914	up	ALKBH5	Homo sapiens alkB, alkylation repair homolog 5 (E. coli) (ALKBH5), mRNA [NM_017758]
A_33_P3244361	0.00353278	0.000514374	3.13853	up
A_33_P3238310	0.0311231	0.0164406	3.13715	up	C21orf7	Homo sapiens chromosome 21 open reading frame 7 (C21orf7), mRNA [NM_020152]
A_33_P3391756	0.00324281	0.000392958	3.13442	up	LOC100288271	PREDICTED: Homo sapiens hypothetical LOC100288271, transcript variant 1 (LOC100288271), partial miscRNA [XR_108284]
A_33_P3311845	0.0114407	0.00417722	3.13377	up		Homo sapiens cDNA FLJ38723 fis, clone KIDNE2010137, weakly similar to GOLGIN-95. [AK096042]
A_23_P103690	0.010593	0.00372847	3.13264	up	FAM189B	Homo sapiens family with sequence similarity 189, member B (FAM189B), transcript variant 1, mRNA [NM_006589]
A_23_P897	0.00443342	0.000868665	3.13234	up	C1orf116	Homo sapiens chromosome 1 open reading frame 116 (C1orf116), transcript variant 1, mRNA [NM_023938]
A_33_P3263666	0.00396055	0.000670059	3.12975	up	ANKRD9	Homo sapiens ankyrin repeat domain 9 (ANKRD9), mRNA [NM_152326]
A_33_P3258977	0.00240321	0.000110173	3.12889	up	CLEC4D	Homo sapiens C-type lectin domain family 4, member D (CLEC4D), mRNA [NM_080387]
A_33_P3362153	0.013238	0.00522462	3.12559	up	LOC388564	Homo sapiens hypothetical protein LOC388564 (LOC388564), mRNA [NM_001190764]
A_33_P3293760	0.0288593	0.0149004	3.12497	up	KRTAP10-8	Homo sapiens keratin associated protein 10-8 (KRTAP10-8), mRNA [NM_198695]
A_33_P3318504	0.00374449	0.000587433	3.1239	up		Homo sapiens mRNA for putative protein product of Nbla11895, complete cds. [AB072904]
A_24_P917886	0.0041998	0.000763387	3.12316	up	MUC5AC	H.sapiens (MAR11) MUC5AC mRNA for mucin (partial). [Z34282]
A_33_P3400292	0.00626532	0.00162765	3.12297	up
A_23_P87082	0.00260242	0.000196249	3.12287	up	ROBO3	Homo sapiens roundabout, axon guidance receptor, homolog 3 (Drosophila) (ROBO3), mRNA [NM_022370]
A_33_P3218797	0.00910882	0.00295986	3.12267	up	PPDPF	pancreatic progenitor cell differentiation and proliferation factor homolog (zebrafish) [Source:HGNC Symbol;Acc:16142] [ENST00000370177]
A_32_P176594	0.00580144	0.001439	3.12032	up	KIAA1614	Homo sapiens KIAA1614 (KIAA1614), mRNA [NM_020950]
A_33_P3290792	0.00268832	0.000226031	3.11856	up	OR10G9	Homo sapiens olfactory receptor, family 10, subfamily G, member 9 (OR10G9), mRNA [NM_001001953]
A_33_P3246950	0.0179874	0.00805811	3.11821	up		BX117927 Soares_NFL_T_GBC_S1 Homo sapiens cDNA clone IMAGp998E153901, mRNA sequence [BX117927]
A_33_P3220422	0.00396055	0.000670059	3.11751	up	POM121L12	Homo sapiens POM121 membrane glycoprotein-like 12 (POM121L12), mRNA [NM_182595]
A_33_P3305433	0.00471151	0.000987274	3.11627	up	LOC100131381	PREDICTED: Homo sapiens hypothetical protein LOC100131381 (LOC100131381), mRNA [XM_001716729]
A_33_P3423984	0.0211139	0.00993701	3.11473	up	PALLD	palladin, cytoskeletal associated protein [Source:HGNC Symbol;Acc:17068] [ENST00000333488]
A_33_P3418091	0.00268832	0.000226031	3.11373	up	ISLR2	Homo sapiens immunoglobulin superfamily containing leucine-rich repeat 2 (ISLR2), transcript variant 1, mRNA [NM_001130136]
A_33_P3376273	0.00250099	0.000170183	3.11104	up	GK	glycerol kinase [Source:HGNC Symbol;Acc:4289] [ENST00000378941]
A_33_P3339187	0.00626532	0.00162765	3.1093	up		PREDICTED: Homo sapiens hypothetical protein LOC100506650 (LOC100506650), mRNA [XM_003118744]
A_33_P3245952	0.00626532	0.00162765	3.1078	up	LOC648570	PREDICTED: Homo sapiens hypothetical LOC648570 (LOC648570), miscRNA [XR_114251]
A_33_P3313635	0.0391076	0.0219306	3.10623	up		601344576F1 NIH_MGC_8 Homo sapiens cDNA clone IMAGE:3677250 5', mRNA sequence [BE561442]
A_33_P3250595	0.0029323	0.000298751	3.1054	up	ITSN1	Homo sapiens intersectin 1 (SH3 domain protein) (ITSN1), transcript variant 2, mRNA [NM_001001132]
A_24_P31275	0.00260242	0.000196249	3.10504	up	ATP1B2	Homo sapiens ATPase, Na+/K+ transporting, beta 2 polypeptide (ATP1B2), mRNA [NM_001678]
A_33_P3383029	0.00324281	0.000392958	3.10449	up	MXI1	Homo sapiens MAX interactor 1 (MXI1), transcript variant 2, mRNA [NM_130439]
A_24_P355720	0.00626532	0.00162765	3.10409	up	FGF4	Homo sapiens fibroblast growth factor 4 (FGF4), mRNA [NM_002007]
A_23_P43412	0.00374449	0.000587433	3.10372	up	HEMGN	Homo sapiens hemogen (HEMGN), transcript variant 1, mRNA [NM_018437]
A_33_P3364308	0.0391076	0.0219306	3.10311	up	OTOA	Homo sapiens otoancorin, mRNA (cDNA clone IMAGE:5298475), with apparent retained intron. [BC040551]
A_24_P67946	0.00279226	0.000260018	3.10273	up	NUDT4	Homo sapiens nudix (nucleoside diphosphate linked moiety X)-type motif 4 (NUDT4), transcript variant 2, mRNA [NM_199040]
A_24_P91094	0.014273	0.00583268	3.10092	up	RUNDC3A	Homo sapiens RUN domain containing 3A (RUNDC3A), transcript variant 2, mRNA [NM_006695]
A_32_P379467	0.0029323	0.000298751	3.10013	up	ISLR2	Homo sapiens immunoglobulin superfamily containing leucine-rich repeat 2 (ISLR2), transcript variant 2, mRNA [NM_020851]
A_23_P372834	0.00268832	0.000226031	3.09898	up	AQP1	Homo sapiens aquaporin 1 (Colton blood group) (AQP1), transcript variant 1, mRNA [NM_198098]
A_33_P3358233	0.00374449	0.000587433	3.09854	up	NES	Homo sapiens nestin (NES), mRNA [NM_006617]
A_32_P34876	0.00396055	0.000670059	3.0981	up	WDR93	Homo sapiens WD repeat domain 93 (WDR93), mRNA [NM_020212]
A_24_P76854	0.013238	0.00522462	3.09679	up	KRTAP2-1	Homo sapiens keratin associated protein 2-1 (KRTAP2-1), mRNA [NM_001123387]
A_23_P89601	0.00626532	0.00162765	3.09622	up	KRT32	Homo sapiens keratin 32 (KRT32), mRNA [NM_002278]
A_23_P51565	0.00502851	0.00112073	3.09519	up	TNNI1	Homo sapiens troponin I type 1 (skeletal, slow) (TNNI1), mRNA [NM_003281]
A_33_P3374117	0.00240321	0.0001474	3.09475	up		anoctamin 7-like 1 [Source:HGNC Symbol;Acc:32248] [ENST00000475369]
A_33_P3346635	0.0041998	0.000763387	3.0936	up	LOC100508554	PREDICTED: Homo sapiens hypothetical LOC100508554 (LOC100508554), partial miscRNA [XR_112953]
A_33_P3338152	0.0114407	0.00417722	3.09236	up	HIF3A	hypoxia inducible factor 3, alpha subunit [Source:HGNC Symbol;Acc:15825] [ENST00000457865]
A_33_P3259542	0.00324281	0.000392958	3.09101	up	WDR5B	Homo sapiens WD repeat domain 5B (WDR5B), mRNA [NM_019069]
A_23_P413224	0.00353278	0.000514374	3.08933	up	NCR2	Homo sapiens natural cytotoxicity triggering receptor 2 (NCR2), transcript variant 1, mRNA [NM_004828]
A_32_P202859	0.0114407	0.00417722	3.08896	up	H1FNT	Homo sapiens H1 histone family, member N, testis-specific (H1FNT), mRNA [NM_181788]
A_33_P3287997	0.00336312	0.000449858	3.08476	up	C9orf106	Homo sapiens chromosome 9 open reading frame 106 (C9orf106), mRNA [NM_001012715]
A_23_P422350	0.00240321	0.000127512	3.08457	up	MYO7A	Homo sapiens myosin VIIA (MYO7A), transcript variant 1, mRNA [NM_000260]
A_33_P3290955	0.00336312	0.000449858	3.08267	up	KIAA1875	Homo sapiens KIAA1875 (KIAA1875), non-coding RNA [NR_024207]
A_33_P3485976	0.00981279	0.00332398	3.0824	up		Homo sapiens cDNA FLJ37762 fis, clone BRHIP2024347, weakly similar to GALECTIN-3. [AK095081]
A_23_P204277	0.00239994	2.79851e-05	3.08102	up	H2AFJ	Homo sapiens H2A histone family, member J (H2AFJ), transcript variant 1, mRNA [NM_177925]
A_33_P3332135	0.00540739	0.0012707	3.08043	up	PHOSPHO1	Homo sapiens phosphatase, orphan 1 (PHOSPHO1), transcript variant 1, mRNA [NM_001143804]
A_33_P3384452	0.00239994	3.82738e-05	3.07991	up	TFDP1	Homo sapiens transcription factor Dp-1 (TFDP1), transcript variant 1, mRNA [NM_007111]
A_23_P73150	0.00336312	0.000449858	3.07933	up	TTC25	Homo sapiens tetratricopeptide repeat domain 25 (TTC25), mRNA [NM_031421]
A_33_P3419419	0.013238	0.00522462	3.07884	up	PIK3C2B	phosphoinositide-3-kinase, class 2, beta polypeptide [Source:HGNC Symbol;Acc:8972] [ENST00000367184]
DCP_1_4	0.00779363	0.00233853	3.07852	up		Unknown
A_33_P3294217	0.0247253	0.0121967	3.07847	up	UTF1	Homo sapiens undifferentiated embryonic cell transcription factor 1 (UTF1), mRNA [NM_003577]
A_33_P3235432	0.00443342	0.000868665	3.07838	up	ESYT3	extended synaptotagmin-like protein 3 [Source:HGNC Symbol;Acc:24295] [ENST00000460133]
A_32_P57237	0.00268832	0.000226031	3.07778	up	RPL21	Homo sapiens ribosomal protein L21 (RPL21), mRNA [NM_000982]
A_33_P3286709	0.0179874	0.00805811	3.07774	up
A_23_P259506	0.00239994	9.5076e-05	3.07748	up	C5orf32	Homo sapiens chromosome 5 open reading frame 32 (C5orf32), mRNA [NM_032412]
A_24_P7652	0.00336312	0.000449858	3.0761	up	MAP7D2	Homo sapiens MAP7 domain containing 2 (MAP7D2), transcript variant 2, mRNA [NM_152780]
A_23_P414328	0.00471151	0.000987274	3.07446	up	CACNG5	Homo sapiens calcium channel, voltage-dependent, gamma subunit 5 (CACNG5), mRNA [NM_145811]
A_33_P3349002	0.00580144	0.001439	3.07284	up
A_33_P3229067	0.00443342	0.000868665	3.07118	up	HIST1H2BN	Homo sapiens histone cluster 1, H2bn (HIST1H2BN), mRNA [NM_003520]
A_23_P421032	0.00308815	0.00034284	3.07035	up	SEC14L4	Homo sapiens SEC14-like 4 (S. cerevisiae) (SEC14L4), transcript variant 1, mRNA [NM_174977]
A_23_P139600	0.00843778	0.00263248	3.06925	up	RASAL1	Homo sapiens RAS protein activator like 1 (GAP1 like) (RASAL1), transcript variant 2, mRNA [NM_004658]
A_23_P500410	0.00725072	0.00207492	3.06864	up	ATP6V1G2	Homo sapiens ATPase, H+ transporting, lysosomal 13kDa, V1 subunit G2 (ATP6V1G2), transcript variant 1, mRNA [NM_130463]
A_23_P115726	0.00471151	0.000987274	3.06861	up	SLC16A9	Homo sapiens solute carrier family 16, member 9 (monocarboxylic acid transporter 9) (SLC16A9), mRNA [NM_194298]
A_23_P87310	0.00626532	0.00162765	3.06704	up	LMO1	Homo sapiens LIM domain only 1 (rhombotin 1) (LMO1), mRNA [NM_002315]
A_33_P3386414	0.00471151	0.000987274	3.0666	up	DCAF4L2	Homo sapiens DDB1 and CUL4 associated factor 4-like 2 (DCAF4L2), mRNA [NM_152418]
A_32_P98298	0.00268832	0.000226031	3.06457	up	DUSP8	Homo sapiens dual specificity phosphatase 8 (DUSP8), mRNA [NM_004420]
A_23_P321935	0.00336312	0.000449858	3.06174	up	OSBP2	Homo sapiens oxysterol binding protein 2 (OSBP2), transcript variant 1, mRNA [NM_030758]
A_33_P3230837	0.0029323	0.000298751	3.05937	up	SCARNA6	Homo sapiens small Cajal body-specific RNA 6 (SCARNA6), guide RNA [NR_003006]
A_24_P280897	0.013238	0.00522462	3.05873	up
A_33_P3230189	0.00353278	0.000514374	3.05705	up	SLITRK6	Homo sapiens SLIT and NTRK-like family, member 6 (SLITRK6), mRNA [NM_032229]
A_33_P3394405	0.013238	0.00522462	3.05672	up	LOC727721	DB238770 TRACH3 Homo sapiens cDNA clone TRACH3034794 5', mRNA sequence [DB238770]
A_23_P369479	0.00239994	3.27477e-05	3.05564	up	MSI2	Homo sapiens musashi homolog 2 (Drosophila) (MSI2), transcript variant 2, mRNA [NM_170721]
A_33_P3542801	0.010593	0.00372847	3.05533	up	LOC729291	Homo sapiens cDNA clone IMAGE:4830713. [BC048978]
A_33_P3292164	0.00374449	0.000587433	3.05399	up	KRTAP9-7	keratin associated protein 9-7 [Source:HGNC Symbol;Acc:18915] [ENST00000391354]
A_33_P3336223	0.00471151	0.000987274	3.05234	up		ALU6_HUMAN (P39193) Alu subfamily SP sequence contamination warning entry, partial (18%) [THC2521288]
A_33_P3229335	0.00239994	6.06562e-05	3.05004	up	HIST3H2BB	Homo sapiens histone cluster 3, H2bb (HIST3H2BB), mRNA [NM_175055]
A_23_P94230	0.00239994	3.27477e-05	3.04946	up	LY96	Homo sapiens lymphocyte antigen 96 (LY96), transcript variant 1, mRNA [NM_015364]
A_23_P208373	0.00308815	0.00034284	3.04865	up	CYP2B6	Homo sapiens cytochrome P450, family 2, subfamily B, polypeptide 6 (CYP2B6), mRNA [NM_000767]
A_23_P25224	0.00268832	0.000226031	3.04838	up	CSDA	Homo sapiens cold shock domain protein A (CSDA), transcript variant 1, mRNA [NM_003651]
A_23_P252236	0.0041998	0.000763387	3.04777	up	KLKB1	Homo sapiens kallikrein B, plasma (Fletcher factor) 1 (KLKB1), mRNA [NM_000892]
A_33_P3386062	0.00374449	0.000587433	3.04728	up	LOC283585	Homo sapiens hypothetical LOC283585 (LOC283585), non-coding RNA [NR_038445]
A_23_P142389	0.0288593	0.0149004	3.0462	up	LSR	Homo sapiens lipolysis stimulated lipoprotein receptor (LSR), transcript variant 2, mRNA [NM_205834]
A_33_P3351279	0.00675349	0.00183883	3.0461	up	GPR37L1	Homo sapiens G protein-coupled receptor 37 like 1 (GPR37L1), mRNA [NM_004767]
A_33_P3390539	0.0041998	0.000763387	3.0451	up	GYLTL1B	Homo sapiens glycosyltransferase-like 1B (GYLTL1B), mRNA [NM_152312]
A_23_P216108	0.00675349	0.00183883	3.04268	up	ANK1	Homo sapiens ankyrin 1, erythrocytic (ANK1), transcript variant 3, mRNA [NM_000037]
A_23_P100764	0.0029323	0.000298751	3.04076	up	SLC25A39	Homo sapiens solute carrier family 25, member 39 (SLC25A39), transcript variant 2, mRNA [NM_016016]
A_33_P3398693	0.00240321	0.000110173	3.03987	up	MFSD2B	Homo sapiens major facilitator superfamily domain containing 2B (MFSD2B), mRNA [NM_001080473]
A_33_P3301351	0.00239994	6.06562e-05	3.03958	up	RBM44	Homo sapiens RNA binding motif protein 44 (RBM44), mRNA [NM_001080504]
A_23_P96633	0.00580144	0.001439	3.0389	up	CXorf48	Homo sapiens chromosome X open reading frame 48 (CXorf48), transcript variant 1, mRNA [NM_001031705]
A_23_P167856	0.00675349	0.00183883	3.03829	up	TMEM63B	Homo sapiens transmembrane protein 63B (TMEM63B), mRNA [NM_018426]
A_33_P3292739	0.0229019	0.0110155	3.03536	up	USP17L2	Homo sapiens ubiquitin specific peptidase 17-like 2 (USP17L2), mRNA [NM_201402]
A_23_P33607	0.00240321	0.000127512	3.03517	up	C17orf42	Homo sapiens chromosome 17 open reading frame 42 (C17orf42), mRNA [NM_024683]
A_32_P49508	0.0041998	0.000763387	3.03499	up	HMGCLL1	Homo sapiens 3-hydroxymethyl-3-methylglutaryl-CoA lyase-like 1 (HMGCLL1), transcript variant 1, mRNA [NM_019036]
A_33_P3408877	0.00374449	0.000587433	3.03482	up
A_33_P3262156	0.00336312	0.000449858	3.03476	up	SLC8A1	Homo sapiens solute carrier family 8 (sodium/calcium exchanger), member 1 (SLC8A1), transcript variant A, mRNA [NM_021097]
A_23_P113656	0.00502851	0.00112073	3.03465	up	TUBB4	Homo sapiens tubulin, beta 4 (TUBB4), mRNA [NM_006087]
A_23_P202683	0.00443342	0.000868665	3.0316	up	CDHR5	Homo sapiens cadherin-related family member 5 (CDHR5), transcript variant 1, mRNA [NM_021924]
A_23_P411113	0.0288593	0.0149004	3.03158	up	CNTNAP1	Homo sapiens contactin associated protein 1 (CNTNAP1), mRNA [NM_003632]
A_23_P75867	0.00353278	0.000514374	3.02989	up	OR10A4	Homo sapiens olfactory receptor, family 10, subfamily A, member 4 (OR10A4), mRNA [NM_207186]
A_33_P3218832	0.00353278	0.000514374	3.02909	up	RIMS1	Homo sapiens regulating synaptic membrane exocytosis 1 (RIMS1), transcript variant 1, mRNA [NM_014989]
A_33_P3284763	0.00471151	0.000987274	3.02864	up	DMD	Homo sapiens dystrophin (DMD), transcript variant Dp140b, mRNA [NM_004021]
A_33_P3281478	0.00471151	0.000987274	3.02791	up
A_33_P3373810	0.0211139	0.00993701	3.02665	up		Q5K675_HUMAN (Q5K675) Osteoligament factor, partial (23%) [THC2668752]
A_33_P3368950	0.013238	0.00522462	3.02638	up	LOC389333	Homo sapiens hypothetical protein LOC389333 (LOC389333), mRNA [NM_001161546]
A_23_P142174	0.00240321	0.0001474	3.02625	up	FOXA3	Homo sapiens forkhead box A3 (FOXA3), mRNA [NM_004497]
A_33_P3339436	0.00240321	0.0001474	3.02517	up	LOC145845	Homo sapiens hypothetical LOC145845 (LOC145845), non-coding RNA [NR_024264]
A_23_P3038	0.0114407	0.00417722	3.02493	up	GPX2	Homo sapiens glutathione peroxidase 2 (gastrointestinal) (GPX2), mRNA [NM_002083]
A_33_P3277378	0.00353278	0.000514374	3.02069	up	OSM	oncostatin M [Source:HGNC Symbol;Acc:8506] [ENST00000403389]
A_33_P3327491	0.00725072	0.00207492	3.01978	up
A_33_P3378291	0.0166759	0.00724364	3.01966	up	IL17REL	Homo sapiens interleukin 17 receptor E-like (IL17REL), mRNA [NM_001001694]
A_33_P3376321	0.00725072	0.00207492	3.01935	up	ANK1	Homo sapiens ankyrin 1, erythrocytic (ANK1), transcript variant 2, mRNA [NM_020477]
A_33_P3314301	0.0153651	0.00650382	3.01825	up	SV2C	Homo sapiens synaptic vesicle glycoprotein 2C (SV2C), mRNA [NM_014979]
A_23_P42498	0.00239994	2.03621e-05	3.01777	up	SNX3	Homo sapiens sorting nexin 3 (SNX3), transcript variant 1, mRNA [NM_003795]
A_33_P3263902	0.00353278	0.000514374	3.01664	up	MXI1	Homo sapiens MAX interactor 1 (MXI1), transcript variant 1, mRNA [NM_005962]
A_23_P216915	0.00540739	0.0012707	3.01571	up	NR5A1	Homo sapiens nuclear receptor subfamily 5, group A, member 1 (NR5A1), mRNA [NM_004959]
A_24_P555473	0.00239994	4.46777e-05	3.01473	up	2003-03-01	Homo sapiens membrane-associated ring finger (C3HC4) 3 (MARCH3), mRNA [NM_178450]
A_33_P3258127	0.00502851	0.00112073	3.01459	up	LOC100132188	Homo sapiens LP7097 mRNA, complete cds. [AY203946]
A_33_P3276087	0.00626532	0.00162765	3.01419	up
A_24_P161144	0.0247253	0.0121967	3.01253	up	ZNF843	Homo sapiens zinc finger protein 843 (ZNF843), mRNA [NM_001136509]
A_23_P59099	0.0114407	0.00417722	3.01225	up	OR11A1	Homo sapiens olfactory receptor, family 11, subfamily A, member 1 (OR11A1), mRNA [NM_013937]
A_33_P3241081	0.00471151	0.000987274	3.0112	up	AKNAD1	Homo sapiens AKNA domain containing 1 (AKNAD1), mRNA [NM_152763]
A_24_P73669	0.00240321	0.000110173	3.011	up	GSPT1	Homo sapiens G1 to S phase transition 1 (GSPT1), transcript variant 1, mRNA [NM_002094]
A_33_P3335966	0.00240321	0.000127512	3.01	up	TPM1	Homo sapiens tropomyosin 1 (alpha) (TPM1), transcript variant 1, mRNA [NM_001018005]
DCP_22_0	0.00353278	0.000514374	3.00961	up		Unknown
A_23_P49155	0.00843778	0.00263248	3.00947	up	CDH3	Homo sapiens cadherin 3, type 1, P-cadherin (placental) (CDH3), mRNA [NM_001793]
A_33_P3394828	0.00626532	0.00162765	3.00906	up	NOC4L	Homo sapiens nucleolar complex associated 4 homolog (S. cerevisiae) (NOC4L), mRNA [NM_024078]
A_23_P395632	0.012285	0.00467442	3.0076	up	R3HDML	Homo sapiens R3H domain containing-like (R3HDML), mRNA [NM_178491]
A_23_P318943	0.00396055	0.000670059	3.00757	up	NCRNA00311	Homo sapiens non-protein coding RNA 311 (NCRNA00311), non-coding RNA [NR_038859]
A_23_P106299	0.00239994	2.38858e-05	3.00678	up	SERF2	Homo sapiens small EDRK-rich factor 2 (SERF2), transcript variant 3, mRNA [NM_001018108]
A_23_P123071	0.00471151	0.000987274	3.00635	up	CAV2	Homo sapiens caveolin 2 (CAV2), transcript variant 1, mRNA [NM_001233]
A_24_P186943	0.0029323	0.000298751	3.00578	up	ELN	Homo sapiens elastin (ELN), transcript variant 1, mRNA [NM_000501]
A_33_P3410372	0.0166759	0.00724364	3.00542	up	NUDT10	Homo sapiens nudix (nucleoside diphosphate linked moiety X)-type motif 10 (NUDT10), mRNA [NM_153183]
A_33_P3259522	0.013238	0.00522462	3.00486	up	CDCP2	Homo sapiens CUB domain containing protein 2 (CDCP2), mRNA [NM_201546]
A_33_P3770642	0.00725072	0.00207492	3.00455	up	LOC503519	Homo sapiens hypothetical LOC503519 (LOC503519), non-coding RNA [NR_038851]
A_23_P137366	0.00374449	0.000587433	3.00252	up	C1QB	Homo sapiens complement component 1, q subcomponent, B chain (C1QB), mRNA [NM_000491]
A_33_P3320217	0.0153651	0.00650382	3.00246	up	ADCY2	Homo sapiens adenylate cyclase 2 (brain) (ADCY2), mRNA [NM_020546]
A_23_P108751	0.00260242	0.000196249	3.00223	up	FHL2	Homo sapiens four and a half LIM domains 2 (FHL2), transcript variant 5, mRNA [NM_001039492]
A_33_P3342569	0.010593	0.00372847	3.002	up		Putative UPF0607 protein FLJ37424 [Source:UniProtKB/Swiss-Prot;Acc:Q8N9G6] [ENST00000359888]
A_23_P50799	0.0179874	0.00805811	3.00052	up	OR10H2	Homo sapiens olfactory receptor, family 10, subfamily H, member 2 (OR10H2), mRNA [NM_013939]
(+)E1A_r60_a22	0.00353278	0.000514374	2.99844	up		Unknown
A_23_P169494	0.010593	0.00372847	2.99492	up	ORM1	Homo sapiens orosomucoid 1 (ORM1), mRNA [NM_000607]
A_33_P3342653	0.00308815	0.00034284	2.99466	up	ADAM33	Homo sapiens ADAM metallopeptidase domain 33 (ADAM33), transcript variant 2, mRNA [NM_153202]
A_23_P76622	0.00580144	0.001439	2.99291	up	DCT	Homo sapiens dopachrome tautomerase (dopachrome delta-isomerase, tyrosine-related protein 2) (DCT), transcript variant 1, mRNA [NM_001922]
A_33_P3336720	0.00336312	0.000449858	2.99255	up	HAMP	Homo sapiens hepcidin antimicrobial peptide (HAMP), mRNA [NM_021175]
A_33_P3293247	0.00240321	0.000110173	2.99148	up	GPSM1	Homo sapiens G-protein signaling modulator 1 (GPSM1), transcript variant 2, mRNA [NM_015597]
A_33_P3343820	0.014273	0.00583268	2.99122	up	RP1-177G6.2	Homo sapiens hypothetical LOC286411 (RP1-177G6.2), transcript variant 1, non-coding RNA [NR_028344]
A_33_P3291567	0.00471151	0.000987274	2.98737	up	TSNARE1	Homo sapiens t-SNARE domain containing 1 (TSNARE1), mRNA [NM_145003]
A_33_P3351388	0.00396055	0.000670059	2.98551	up
A_23_P143734	0.00675349	0.00183883	2.9855	up	CYP2D6	Homo sapiens cytochrome P450, family 2, subfamily D, polypeptide 6 (CYP2D6), transcript variant 1, mRNA [NM_000106]
A_33_P3245818	0.0266841	0.0134888	2.98526	up	PQLC1	PQ loop repeat containing 1 [Source:HGNC Symbol;Acc:26188] [ENST00000466449]
A_33_P3403595	0.00396055	0.000670059	2.98466	up
A_33_P3367073	0.00843778	0.00263248	2.98396	up
A_33_P3397520	0.00443342	0.000868665	2.98233	up	KRTAP10-12	Homo sapiens keratin associated protein 10-12 (KRTAP10-12), mRNA [NM_198699]
A_33_P3411612	0.00981279	0.00332398	2.98169	up	TMEM221	Homo sapiens transmembrane protein 221 (TMEM221), mRNA [NM_001190844]
A_23_P2814	0.0041998	0.000763387	2.97928	up	SMAD9	Homo sapiens SMAD family member 9 (SMAD9), transcript variant b, mRNA [NM_005905]
A_33_P3366667	0.00580144	0.001439	2.97908	up	EYA1	Homo sapiens eyes absent homolog 1 (Drosophila) (EYA1), transcript variant 3, mRNA [NM_000503]
A_33_P3250394	0.0336065	0.0181189	2.97907	up	LOC100510596	PREDICTED: Homo sapiens hypothetical protein LOC100510596 (LOC100510596), mRNA [XM_003120681]
A_33_P3381796	0.0153651	0.00650382	2.979	up	LOC100509073	PREDICTED: Homo sapiens hypothetical protein LOC100509073 (LOC100509073), mRNA [XM_003119065]
A_33_P3299487	0.00779363	0.00233853	2.97689	up	AIM1L	Homo sapiens absent in melanoma 1-like (AIM1L), mRNA [NM_001039775]
A_33_P3229390	0.00396055	0.000670059	2.97641	up
A_23_P119535	0.00240321	0.000110173	2.97551	up	EFNA2	Homo sapiens ephrin-A2 (EFNA2), mRNA [NM_001405]
A_33_P3247095	0.00725072	0.00207492	2.97493	up
A_33_P3261937	0.00396055	0.000670059	2.97443	up	RNASE13	Homo sapiens ribonuclease, RNase A family, 13 (non-active) (RNASE13), mRNA [NM_001012264]
A_24_P121956	0.00250099	0.000170183	2.97436	up	TMEM86B	Homo sapiens transmembrane protein 86B (TMEM86B), mRNA [NM_173804]
A_23_P142403	0.00374449	0.000587433	2.97391	up	TM6SF2	Homo sapiens transmembrane 6 superfamily member 2 (TM6SF2), mRNA [NM_001001524]
A_33_P3370930	0.0153651	0.00650382	2.97316	up	LAMB1	laminin, beta 1 [Source:HGNC Symbol;Acc:6486] [ENST00000393559]
A_23_P26557	0.0041998	0.000763387	2.97139	up	C16orf59	Homo sapiens chromosome 16 open reading frame 59 (C16orf59), mRNA [NM_025108]
A_33_P3399468	0.012285	0.00467442	2.97058	up		Homo sapiens cDNA, FLJ18157. [AK311115]
A_33_P3409625	0.00240321	0.0001474	2.96948	up	SORBS3	Homo sapiens sorbin and SH3 domain containing 3 (SORBS3), transcript variant 1, mRNA [NM_005775]
A_33_P3375646	0.0391076	0.0219306	2.96857	up		GTP binding protein 6 (putative) [Source:HGNC Symbol;Acc:30189] [ENST00000485332]
A_33_P3284359	0.0041998	0.000763387	2.96689	up	NR0B1	nuclear receptor subfamily 0, group B, member 1 [Source:HGNC Symbol;Acc:7960] [ENST00000378963]
A_33_P3415617	0.00540739	0.0012707	2.96658	up
A_33_P3225572	0.0422137	0.0240856	2.96459	up
A_33_P3322373	0.0229019	0.0110155	2.96416	up	GBGT1	Homo sapiens globoside alpha-1,3-N-acetylgalactosaminyltransferase 1 (GBGT1), mRNA [NM_021996]
A_33_P3321793	0.00540739	0.0012707	2.96342	up		UI-CF-EC1-abx-d-10-0-UI.s1 UI-CF-EC1 Homo sapiens cDNA clone UI-CF-EC1-abx-d-10-0-UI 3', mRNA sequence [BM973477]
A_33_P3294603	0.013238	0.00522462	2.96202	up	SLC22A31	Homo sapiens solute carrier family 22, member 31 (SLC22A31), mRNA [NM_001242757]
A_24_P184445	0.00843778	0.00263248	2.96194	up	MMP19	Homo sapiens matrix metallopeptidase 19 (MMP19), transcript variant 1, mRNA [NM_002429]
A_33_P3398187	0.00353278	0.000514374	2.95883	up
A_33_P3352382	0.00725072	0.00207492	2.95758	up	ARG1	Homo sapiens arginase, liver (ARG1), mRNA [NM_000045]
A_33_P3288135	0.0211139	0.00993701	2.95195	up	CPLX2	complexin 2 [Source:HGNC Symbol;Acc:2310] [ENST00000506642]
A_23_P201097	0.00250099	0.000170183	2.95169	up	GUK1	Homo sapiens guanylate kinase 1 (GUK1), transcript variant 2, mRNA [NM_000858]
A_24_P320033	0.00374449	0.000587433	2.95	up	CD80	Homo sapiens CD80 molecule (CD80), mRNA [NM_005191]
A_33_P3363173	0.00910882	0.00295986	2.94995	up
A_33_P3327277	0.0195233	0.00895364	2.94891	up	VWA2	Homo sapiens von Willebrand factor A domain containing 2 (VWA2), mRNA [NM_198496]
A_33_P3396473	0.0029323	0.000298751	2.94875	up	PPP6R2	Homo sapiens protein phosphatase 6, regulatory subunit 2 (PPP6R2), transcript variant 1, mRNA [NM_001242898]
A_33_P3321611	0.00279226	0.000260018	2.94759	up	PHACTR4	Homo sapiens phosphatase and actin regulator 4 (PHACTR4), transcript variant 1, mRNA [NM_001048183]
A_23_P107735	0.0229019	0.0110155	2.94737	up	CD79A	Homo sapiens CD79a molecule, immunoglobulin-associated alpha (CD79A), transcript variant 1, mRNA [NM_001783]
A_23_P63158	0.00779363	0.00233853	2.94721	up	SPTA1	Homo sapiens spectrin, alpha, erythrocytic 1 (elliptocytosis 2) (SPTA1), mRNA [NM_003126]
A_33_P3405434	0.00779363	0.00233853	2.94636	up	VWA5B1	von Willebrand factor A domain containing 5B1 [Source:HGNC Symbol;Acc:26538] [ENST00000375083]
A_33_P3351606	0.00374449	0.000587433	2.94635	up	LOC100130155	Homo sapiens hypothetical LOC100130155 (LOC100130155), non-coding RNA [NR_034102]
A_32_P46238	0.014273	0.00583268	2.94575	up	LOC339240	Homo sapiens keratin pseudogene (LOC339240), non-coding RNA [NR_001443]
A_33_P3334398	0.010593	0.00372847	2.94565	up	CA6	Homo sapiens carbonic anhydrase VI (CA6), mRNA [NM_001215]
A_33_P3259708	0.012285	0.00467442	2.94436	up	CMA1	Homo sapiens chymase 1, mast cell (CMA1), mRNA [NM_001836]
A_33_P3398236	0.00626532	0.00162765	2.94253	up	COL28A1	collagen, type XXVIII, alpha 1 [Source:HGNC Symbol;Acc:22442] [ENST00000399419]
A_23_P138717	0.00239994	8.19476e-05	2.94147	up	RGS10	Homo sapiens regulator of G-protein signaling 10 (RGS10), transcript variant 1, mRNA [NM_001005339]
A_33_P3412560	0.00374449	0.000587433	2.94109	up
A_24_P327499	0.00779363	0.00233853	2.94077	up	TTI1	Homo sapiens Tel2 interacting protein 1 homolog (S. pombe) (TTI1), mRNA [NM_014657]
A_23_P158041	0.00471151	0.000987274	2.94039	up	AQP7	Homo sapiens aquaporin 7 (AQP7), mRNA [NM_001170]
A_33_P3285271	0.00471151	0.000987274	2.94013	up	FMO6P	Homo sapiens flavin containing monooxygenase 6 pseudogene (FMO6P), non-coding RNA [NR_002601]
A_33_P3236327	0.00779363	0.00233853	2.93928	up		Homo sapiens cDNA FLJ46124 fis, clone TESTI2040372. [AK128005]
A_33_P3362321	0.00308815	0.00034284	2.93809	up	FHL2	Homo sapiens four and a half LIM domains 2 (FHL2), transcript variant 2, mRNA [NM_201555]
A_33_P3364498	0.00336312	0.000449858	2.93777	up
A_33_P3284686	0.010593	0.00372847	2.93744	up	SSBP3	Homo sapiens single stranded DNA binding protein 3 (SSBP3), transcript variant 3, mRNA [NM_001009955]
A_32_P160883	0.0041998	0.000763387	2.93646	up	NEDD4	Homo sapiens neural precursor cell expressed, developmentally down-regulated 4 (NEDD4), transcript variant 2, mRNA [NM_198400]
A_24_P28811	0.00675349	0.00183883	2.93583	up	C2orf14	Homo sapiens chromosome 2 open reading frame 14 (C2orf14), non-coding RNA [NR_023391]
A_33_P3216714	0.0179874	0.00805811	2.93573	up	DNAJC6	Homo sapiens DnaJ (Hsp40) homolog, subfamily C, member 6 (DNAJC6), mRNA [NM_014787]
A_33_P3248749	0.0114407	0.00417722	2.93566	up	RSPH9	radial spoke head 9 homolog (Chlamydomonas) [Source:HGNC Symbol;Acc:21057] [ENST00000372154]
A_33_P3320748	0.0336065	0.0181189	2.93479	up	FDX1L	Homo sapiens ferredoxin 1-like (FDX1L), nuclear gene encoding mitochondrial protein, mRNA [NM_001031734]
A_23_P170901	0.013238	0.00522462	2.93407	up	PACRG	Homo sapiens PARK2 co-regulated (PACRG), transcript variant 1, mRNA [NM_152410]
A_33_P3216483	0.00443342	0.000868665	2.93374	up	LOC644277	PREDICTED: Homo sapiens hypothetical LOC644277 (LOC644277), miscRNA [XR_110541]
A_33_P3381691	0.00396055	0.000670059	2.93294	up	C20orf62	Homo sapiens chromosome 20 open reading frame 62, mRNA (cDNA clone IMAGE:5163284). [BC030259]
A_33_P3362301	0.0029323	0.000298751	2.9303	up	HSP90AA5P	Homo sapiens heat shock protein 90Ae (HSP90Ae) mRNA, complete cds. [AY956761]
A_33_P3235132	0.0114407	0.00417722	2.92847	up	LOC400968	Homo sapiens cDNA FLJ45884 fis, clone OCBBF3021166. [AK127783]
A_23_P416314	0.00308815	0.00034284	2.92696	up	HRASLS5	Homo sapiens HRAS-like suppressor family, member 5 (HRASLS5), transcript variant 1, mRNA [NM_054108]
A_33_P3272352	0.00396055	0.000670059	2.92591	up		HCG1988162Uncharacterized protein [Source:UniProtKB/TrEMBL;Acc:A8MTT3] [ENST00000397064]
A_33_P3297155	0.00336312	0.000449858	2.92508	up	SIP1	Homo sapiens survival of motor neuron protein interacting protein 1 (SIP1), transcript variant alpha, mRNA [NM_003616]
A_33_P3242693	0.00540739	0.0012707	2.9242	up	SLC22A11	Homo sapiens solute carrier family 22 (organic anion/urate transporter), member 11 (SLC22A11), mRNA [NM_018484]
A_33_P3251672	0.00540739	0.0012707	2.92374	up	ABCA2	Homo sapiens ATP-binding cassette, sub-family A (ABC1), member 2 (ABCA2), transcript variant 1, mRNA [NM_001606]
A_33_P3360728	0.00239994	9.5076e-05	2.9236	up	BLVRB	Homo sapiens biliverdin reductase B (flavin reductase (NADPH)) (BLVRB), mRNA [NM_000713]
A_23_P114414	0.00324281	0.000392958	2.92326	up	LONRF3	Homo sapiens LON peptidase N-terminal domain and ring finger 3 (LONRF3), transcript variant 1, mRNA [NM_001031855]
A_24_P345209	0.00471151	0.000987274	2.91907	up	DYRK3	Homo sapiens dual-specificity tyrosine-(Y)-phosphorylation regulated kinase 3 (DYRK3), transcript variant 2, mRNA [NM_001004023]
A_23_P319557	0.00910882	0.00295986	2.91496	up		chromosome 21 open reading frame 89 [Source:HGNC Symbol;Acc:16425] [ENST00000328344]
A_23_P219117	0.00336312	0.000449858	2.91276	up	EPB49	Homo sapiens erythrocyte membrane protein band 4.9 (dematin) (EPB49), transcript variant 1, mRNA [NM_001978]
A_33_P3240078	0.00308815	0.00034284	2.91274	up
A_33_P3341970	0.0247253	0.0121967	2.91261	up	NEGR1	Homo sapiens neuronal growth regulator 1 (NEGR1), mRNA [NM_173808]
A_33_P3275801	0.0422137	0.0240856	2.91255	up	DES	Homo sapiens desmin (DES), mRNA [NM_001927]
A_33_P3219286	0.00725072	0.00207492	2.9117	up
A_33_P3322388	0.0195233	0.00895364	2.90975	up	SPRR2D	Homo sapiens small proline-rich protein 2D (SPRR2D), mRNA [NM_006945]
A_33_P3408047	0.00396055	0.000670059	2.90523	up	LOC100289308	PREDICTED: Homo sapiens hypothetical protein LOC100289308 (LOC100289308), mRNA [XM_003119817]
A_23_P348323	0.00843778	0.00263248	2.90495	up	PCGF2	Homo sapiens polycomb group ring finger 2 (PCGF2), mRNA [NM_007144]
A_33_P3328569	0.00443342	0.000868665	2.90493	up
A_33_P3403082	0.0247253	0.0121967	2.90433	up	NCRNA00176	Homo sapiens non-protein coding RNA 176 (NCRNA00176), transcript variant 1, non-coding RNA [NR_027686]
A_24_P518369	0.00250099	0.000170183	2.90406	up
A_33_P3379001	0.00910882	0.00295986	2.90222	up	UNC5A	Homo sapiens unc-5 homolog A (C. elegans) (UNC5A), mRNA [NM_133369]
A_33_P3742500	0.0229019	0.0110155	2.90155	up	LOC642947	Homo sapiens hypothetical protein LOC642947, mRNA (cDNA clone IMAGE:40146909). [BC132887]
A_33_P3214052	0.0029323	0.000298751	2.90072	up	LOC729178	Homo sapiens cDNA clone IMAGE:5266307. [BC035182]
A_24_P40721	0.00540739	0.0012707	2.89924	up	SPTLC3	Homo sapiens serine palmitoyltransferase, long chain base subunit 3 (SPTLC3), mRNA [NM_018327]
A_33_P3288924	0.00374449	0.000587433	2.89916	up		PREDICTED: Homo sapiens hypothetical protein LOC100506005 (LOC100506005), mRNA [XM_003118609]
A_33_P3382493	0.014273	0.00583268	2.89702	up	SIGLEC14	Homo sapiens sialic acid binding Ig-like lectin 14 (SIGLEC14), mRNA [NM_001098612]
A_33_P3367171	0.00374449	0.000587433	2.89555	up	SLC22A8	solute carrier family 22 (organic anion transporter), member 8 [Source:HGNC Symbol;Acc:10972] [ENST00000451262]
A_23_P103897	0.00239994	9.5076e-05	2.89539	up	SPATA1	spermatogenesis associated 1 [Source:HGNC Symbol;Acc:14682] [ENST00000490879]
A_23_P215669	0.0029323	0.000298751	2.89535	up	POLR2J2	Homo sapiens polymerase (RNA) II (DNA directed) polypeptide J2 (POLR2J2), mRNA [NM_032959]
A_23_P124988	0.00353278	0.000514374	2.89533	up	KCNH4	Homo sapiens potassium voltage-gated channel, subfamily H (eag-related), member 4 (KCNH4), mRNA [NM_012285]
A_33_P3218120	0.0247253	0.0121967	2.89501	up	LOC402036	PREDICTED: Homo sapiens hCG1646661-like (LOC402036), mRNA [XM_001719325]
A_23_P9443	0.0041998	0.000763387	2.8936	up	C9orf78	Homo sapiens chromosome 9 open reading frame 78 (C9orf78), mRNA [NM_016520]
A_33_P3237874	0.00308815	0.00034284	2.89206	up	TROAP	Homo sapiens trophinin associated protein (tastin) (TROAP), transcript variant 2, mRNA [NM_001100620]
A_33_P3613358	0.00336312	0.000449858	2.89161	up		Homo sapiens cDNA FLJ39824 fis, clone SPLEN2011981. [AK097143]
A_24_P307808	0.014273	0.00583268	2.89044	up	KCTD16	Homo sapiens potassium channel tetramerisation domain containing 16 (KCTD16), mRNA [NM_020768]
A_33_P3274691	0.0114407	0.00417722	2.89034	up	LOC619207	Homo sapiens scavenger receptor protein family member (LOC619207), non-coding RNA [NR_002934]
A_33_P3334895	0.013238	0.00522462	2.8861	up	GRIN2A	Homo sapiens glutamate receptor, ionotropic, N-methyl D-aspartate 2A (GRIN2A), transcript variant 3, mRNA [NM_001134408]
A_33_P3409210	0.00239994	7.05458e-05	2.88477	up		PREDICTED: Homo sapiens hypothetical protein LOC100509198 (LOC100509198), mRNA [XM_003119962]
A_33_P3271038	0.00725072	0.00207492	2.88258	up	LOC100509399	PREDICTED: Homo sapiens hypothetical protein LOC100509399 (LOC100509399), mRNA [XM_003119592]
A_33_P3246203	0.00471151	0.000987274	2.88203	up	LOC148696	Homo sapiens hypothetical LOC148696 (LOC148696), non-coding RNA [NR_026817]
A_33_P3283485	0.00910882	0.00295986	2.87971	up	LOC440337	PREDICTED: Homo sapiens hypothetical LOC440337 (LOC440337), miscRNA [XR_111632]
A_24_P7600	0.00502851	0.00112073	2.87964	up	FBXL7	Homo sapiens F-box and leucine-rich repeat protein 7 (FBXL7), mRNA [NM_012304]
A_23_P115202	0.00843778	0.00263248	2.87947	up	CRNN	Homo sapiens cornulin (CRNN), mRNA [NM_016190]
A_24_P280497	0.00910882	0.00295986	2.87941	up	FBRSL1	Homo sapiens fibrosin-like 1 (FBRSL1), mRNA [NM_001142641]
A_33_P3369706	0.0029323	0.000298751	2.87927	up		ie98c03.y5 Melton Normalized Human Islet 4 N4-HIS 1 Homo sapiens cDNA clone IMAGE:5674757 5', mRNA sequence [CK906254]
A_23_P78571	0.00353278	0.000514374	2.87911	up	COX6B2	Homo sapiens cytochrome c oxidase subunit VIb polypeptide 2 (testis) (COX6B2), mRNA [NM_144613]
A_33_P3273230	0.00239994	8.19476e-05	2.87811	up	HORMAD1	Homo sapiens HORMA domain containing 1 (HORMAD1), transcript variant 1, mRNA [NM_032132]
A_33_P3252146	0.013238	0.00522462	2.87585	up	HMX3	Homo sapiens H6 family homeobox 3 (HMX3), mRNA [NM_001105574]
A_23_P104741	0.00910882	0.00295986	2.87564	up	KIRREL3	Homo sapiens kin of IRRE like 3 (Drosophila) (KIRREL3), transcript variant 1, mRNA [NM_032531]
A_33_P3251322	0.00843778	0.00263248	2.87508	up	MTMR14	Homo sapiens cDNA FLJ46453 fis, clone THYMU3019916. [AK128312]
A_33_P3252444	0.00779363	0.00233853	2.87278	up
A_33_P3305790	0.0491437	0.0289512	2.86991	up	NOS3	Homo sapiens nitric oxide synthase 3 (endothelial cell) (NOS3), transcript variant 1, mRNA [NM_000603]
A_33_P3319580	0.00981279	0.00332398	2.86388	up	LOC100505476	PREDICTED: Homo sapiens putative uncharacterized protein FLJ40140-like (LOC100505476), mRNA [XM_003118568]
A_33_P3359250	0.00779363	0.00233853	2.86315	up	MAD2L2	MAD2 mitotic arrest deficient-like 2 (yeast) [Source:HGNC Symbol;Acc:6764] [ENST00000376664]
A_33_P3230037	0.0166759	0.00724364	2.8622	up		Homo sapiens FKSG58 (FKSG58) mRNA, complete cds. [AF336885]
A_24_P178148	0.00675349	0.00183883	2.85873	up		cDNA FLJ34815 fis, clone NT2NE2007786 [Source:UniProtKB/TrEMBL;Acc:Q8NAT4] [ENST00000313266]
A_33_P3393091	0.0229019	0.0110155	2.85807	up		DA197111 BRASW1 Homo sapiens cDNA clone BRASW1000106 5', mRNA sequence [DA197111]
A_33_P3276758	0.00374449	0.000587433	2.85795	up
A_33_P3258546	0.00396055	0.000670059	2.85783	up	PCDHA5	Homo sapiens protocadherin alpha 5 (PCDHA5), transcript variant 2, mRNA [NM_031501]
A_23_P85015	0.00443342	0.000868665	2.85761	up	MAOB	Homo sapiens monoamine oxidase B (MAOB), nuclear gene encoding mitochondrial protein, mRNA [NM_000898]
A_33_P3209396	0.0114407	0.00417722	2.85621	up	PPIL2	peptidylprolyl isomerase (cyclophilin)-like 2 [Source:HGNC Symbol;Acc:9261] [ENST00000498589]
A_33_P3370060	0.00374449	0.000587433	2.85612	up	ARHGAP23	Homo sapiens Rho GTPase activating protein 23 (ARHGAP23), mRNA [NM_001199417]
A_33_P3382111	0.00910882	0.00295986	2.85579	up
A_23_P159650	0.00239994	3.27477e-05	2.85564	up	COX7B	Homo sapiens cytochrome c oxidase subunit VIIb (COX7B), nuclear gene encoding mitochondrial protein, mRNA [NM_001866]
A_23_P137046	0.0391076	0.0219306	2.8548	up	NYX	Homo sapiens nyctalopin (NYX), mRNA [NM_022567]
A_33_P3238325	0.00471151	0.000987274	2.85475	up	LOC650621	PREDICTED: Homo sapiens anaphase-promoting complex subunit 2-like (LOC650621), mRNA [XM_939710]
A_33_P3263512	0.00336312	0.000449858	2.85372	up
GE_BrightCorner	0.00240321	0.000127512	2.85355	up		Unknown
A_33_P3308586	0.00502851	0.00112073	2.85284	up	DUXA	Homo sapiens double homeobox A (DUXA), mRNA [NM_001012729]
A_23_P125204	0.00981279	0.00332398	2.85226	up	OR10G8	Homo sapiens olfactory receptor, family 10, subfamily G, member 8 (OR10G8), mRNA [NM_001004464]
A_33_P3333648	0.00502851	0.00112073	2.84928	up	OR51I2	Homo sapiens olfactory receptor, family 51, subfamily I, member 2 (OR51I2), mRNA [NM_001004754]
A_33_P3258316	0.010593	0.00372847	2.84906	up	LOC100507269	PREDICTED: Homo sapiens hypothetical protein LOC100507269 (LOC100507269), mRNA [XM_003118986]
A_33_P3361991	0.00725072	0.00207492	2.84872	up	OR9A2	Homo sapiens olfactory receptor, family 9, subfamily A, member 2 (OR9A2), mRNA [NM_001001658]
A_33_P3294946	0.00336312	0.000449858	2.84843	up	LOC100506173	PREDICTED: Homo sapiens putative killer cell immunoglobulin-like receptor like protein KIR3DP1-like (LOC100506173), mRNA [XM_003119122]
A_33_P3256585	0.00910882	0.00295986	2.84794	up	MUC8	Homo sapiens mucin (MUC8) mRNA, partial cds. [U14383]
A_33_P3304655	0.00443342	0.000868665	2.84605	up	LTBP1	Homo sapiens latent transforming growth factor beta binding protein 1 (LTBP1), transcript variant 1, mRNA [NM_206943]
A_23_P420218	0.00626532	0.00162765	2.8447	up	CACNG8	Homo sapiens calcium channel, voltage-dependent, gamma subunit 8 (CACNG8), mRNA [NM_031895]
A_33_P3239864	0.010593	0.00372847	2.84463	up	ANKDD1A	ankyrin repeat and death domain containing 1A [Source:HGNC Symbol;Acc:28002] [ENST00000319597]
A_23_P148629	0.0311231	0.0164406	2.84428	up	EIF1AY	Homo sapiens eukaryotic translation initiation factor 1A, Y-linked (EIF1AY), mRNA [NM_004681]
A_33_P3405022	0.00502851	0.00112073	2.84286	up	LETM1	Homo sapiens leucine zipper-EF-hand containing transmembrane protein 1 (LETM1), nuclear gene encoding mitochondrial protein, mRNA [NM_012318]
A_33_P3395196	0.0029323	0.000298751	2.84189	up		DA380124 BRTHA2 Homo sapiens cDNA clone BRTHA2013208 5', mRNA sequence [DA380124]
A_23_P33847	0.0041998	0.000763387	2.84147	up	SYN1	Homo sapiens synapsin I (SYN1), transcript variant Ia, mRNA [NM_006950]
A_23_P125618	0.00540739	0.0012707	2.84146	up	GABRA3	Homo sapiens gamma-aminobutyric acid (GABA) A receptor, alpha 3 (GABRA3), mRNA [NM_000808]
A_23_P12746	0.00250099	0.000170183	2.84141	up	MRC1	Homo sapiens mannose receptor, C type 1 (MRC1), mRNA [NM_002438]
A_23_P134454	0.0288593	0.0149004	2.84103	up	CAV1	Homo sapiens caveolin 1, caveolae protein, 22kDa (CAV1), transcript variant 1, mRNA [NM_001753]
A_33_P3377269	0.00396055	0.000670059	2.83888	up		Q3QF32_9GAMM (Q3QF32) TRNA (Guanine-N1-)-methyltransferase , partial (6%) [THC2769306]
A_23_P137434	0.00240321	0.000110173	2.83883	up	RNF11	Homo sapiens ring finger protein 11 (RNF11), mRNA [NM_014372]
A_24_P186274	0.0166759	0.00724364	2.83747	up	IGFBPL1	Homo sapiens insulin-like growth factor binding protein-like 1 (IGFBPL1), mRNA [NM_001007563]
A_23_P165380	0.00471151	0.000987274	2.83668	up	CRYGA	Homo sapiens crystallin, gamma A (CRYGA), mRNA [NM_014617]
A_23_P435444	0.0288593	0.0149004	2.83651	up	PCDHGA7	Homo sapiens protocadherin gamma subfamily A, 7 (PCDHGA7), transcript variant 2, mRNA [NM_032087]
A_33_P3413104	0.045498	0.0264217	2.83563	up
A_23_P164258	0.00443342	0.000868665	2.83559	up	PIPOX	Homo sapiens pipecolic acid oxidase (PIPOX), mRNA [NM_016518]
A_33_P3407601	0.0179874	0.00805811	2.83518	up		Q39AC8_BURS3 (Q39AC8) Cytochrome B561, partial (9%) [THC2753069]
A_23_P35000	0.0336065	0.0181189	2.83452	up	GPR3	Homo sapiens G protein-coupled receptor 3 (GPR3), mRNA [NM_005281]
A_32_P98227	0.00502851	0.00112073	2.83405	up	LDB3	Homo sapiens LIM domain binding 3 (LDB3), transcript variant 5, mRNA [NM_001171610]
A_23_P19886	0.0247253	0.0121967	2.83354	up	NPSR1	Homo sapiens neuropeptide S receptor 1 (NPSR1), transcript variant 2, mRNA [NM_207173]
A_23_P118427	0.0029323	0.000298751	2.83312	up	MAP2K3	Homo sapiens mitogen-activated protein kinase kinase 3 (MAP2K3), transcript variant B, mRNA [NM_145109]
A_24_P277955	0.00239994	5.20893e-05	2.83295	up	FIS1	Homo sapiens fission 1 (mitochondrial outer membrane) homolog (S. cerevisiae) (FIS1), nuclear gene encoding mitochondrial protein, mRNA [NM_016068]
A_24_P379165	0.00239994	5.20893e-05	2.83135	up	FOXO4	Homo sapiens forkhead box O4 (FOXO4), transcript variant 1, mRNA [NM_005938]
A_23_P134935	0.012285	0.00467442	2.83081	up	DUSP4	Homo sapiens dual specificity phosphatase 4 (DUSP4), transcript variant 1, mRNA [NM_001394]
A_33_P3347099	0.014273	0.00583268	2.83051	up	FLJ36000	Homo sapiens hypothetical FLJ36000 (FLJ36000), non-coding RNA [NR_027084]
A_33_P3418055	0.00725072	0.00207492	2.83003	up	ZNF235	Homo sapiens zinc finger protein 235 (ZNF235), mRNA [NM_004234]
A_33_P3258617	0.00239994	2.79851e-05	2.82967	up	PLIN2	perilipin 2 [Source:HGNC Symbol;Acc:248] [ENST00000380464]
A_23_P206760	0.00502851	0.00112073	2.82691	up	HP	Homo sapiens haptoglobin (HP), transcript variant 1, mRNA [NM_005143]
A_33_P3357163	0.00374449	0.000587433	2.82514	up	PPIEL	Homo sapiens peptidylprolyl isomerase E-like pseudogene (PPIEL), non-coding RNA [NR_003929]
A_32_P200237	0.012285	0.00467442	2.8243	up	LOC157740	Homo sapiens mRNA for chromosome 8 open reading frame 9 (c8ORF9). [AJ291676]
A_32_P142700	0.013238	0.00522462	2.82391	up	C22orf15	Homo sapiens chromosome 22 open reading frame 15 (C22orf15), mRNA [NM_182520]
A_33_P3350549	0.00260242	0.000196249	2.82268	up
A_33_P3408305	0.014273	0.00583268	2.81995	up	CERS3	Homo sapiens ceramide synthase 3 (CERS3), mRNA [NM_178842]
A_33_P3322892	0.00308815	0.00034284	2.81902	up	CD99L2	CD99 molecule-like 2 [Source:HGNC Symbol;Acc:18237] [ENST00000320893]
A_33_P3237605	0.00353278	0.000514374	2.81885	up
A_23_P33558	0.00779363	0.00233853	2.81842	up	LOC729164	PREDICTED: Homo sapiens hCG1732469 (LOC729164), miscRNA [XR_109936]
A_32_P18250	0.00239994	2.79851e-05	2.81822	up	FUNDC2P2	Homo sapiens FUN14 domain containing 2 pseudogene 2 (FUNDC2P2), non-coding RNA [NR_003663]
A_32_P15706	0.0211139	0.00993701	2.81806	up	LOC100510012	PREDICTED: Homo sapiens hypothetical protein LOC100510012 (LOC100510012), mRNA [XM_003119034]
A_33_P3424467	0.012285	0.00467442	2.81564	up	CNST	Homo sapiens consortin, connexin sorting protein (CNST), transcript variant 1, mRNA [NM_152609]
A_33_P3245620	0.00443342	0.000868665	2.81375	up
A_33_P3388618	0.012285	0.00467442	2.81363	up	TNK1	Homo sapiens tyrosine kinase, non-receptor, 1 (TNK1), mRNA [NM_003985]
A_23_P315991	0.00626532	0.00162765	2.81359	up	OR10A5	Homo sapiens olfactory receptor, family 10, subfamily A, member 5 (OR10A5), mRNA [NM_178168]
A_33_P3406110	0.013238	0.00522462	2.81293	up
A_23_P364517	0.00239994	9.5076e-05	2.81256	up	SELK	Homo sapiens selenoprotein K (SELK), mRNA [NM_021237]
A_33_P3401284	0.0311231	0.0164406	2.81219	up	RMRP	Homo sapiens RNA component of mitochondrial RNA processing endoribonuclease (RMRP), RNase MRP RNA [NR_003051]
A_24_P11436	0.00725072	0.00207492	2.81205	up	TTC22	Homo sapiens tetratricopeptide repeat domain 22 (TTC22), transcript variant 2, mRNA [NM_017904]
A_33_P3294159	0.0166759	0.00724364	2.81194	up	CALY	Homo sapiens calcyon neuron-specific vesicular protein (CALY), mRNA [NM_015722]
A_33_P3213747	0.0266841	0.0134888	2.81187	up	ZNHIT2	Homo sapiens zinc finger, HIT-type containing 2 (ZNHIT2), mRNA [NM_014205]
A_33_P3378284	0.00374449	0.000587433	2.81153	up	COX6B2	Homo sapiens cytochrome c oxidase subunit VIb polypeptide 2 (testis) (COX6B2), mRNA [NM_144613]
A_33_P3351062	0.013238	0.00522462	2.81065	up
A_33_P3221898	0.00443342	0.000868665	2.80749	up	LOC339240	Homo sapiens keratin pseudogene (LOC339240), non-coding RNA [NR_001443]
A_33_P3339741	0.00443342	0.000868665	2.80737	up
A_23_P150407	0.014273	0.00583268	2.80634	up	CREB3L1	Homo sapiens cAMP responsive element binding protein 3-like 1 (CREB3L1), mRNA [NM_052854]
A_23_P16110	0.00396055	0.000670059	2.8047	up	OR7E24	Homo sapiens olfactory receptor, family 7, subfamily E, member 24 (OR7E24), mRNA [NM_001079935]
A_32_P160896	0.00308815	0.00034284	2.80455	up	FTMT	Homo sapiens ferritin mitochondrial (FTMT), nuclear gene encoding mitochondrial protein, mRNA [NM_177478]
A_23_P300740	0.00268832	0.000226031	2.80447	up	NPB	Homo sapiens neuropeptide B (NPB), mRNA [NM_148896]
A_23_P59798	0.00336312	0.000449858	2.80446	up	MKRN1	Homo sapiens makorin ring finger protein 1 (MKRN1), transcript variant 1, mRNA [NM_013446]
A_23_P159406	0.0179874	0.00805811	2.80424	up	SPRR1B	Homo sapiens small proline-rich protein 1B (SPRR1B), mRNA [NM_003125]
A_33_P3255924	0.00502851	0.00112073	2.80392	up	ACCSL	Homo sapiens 1-aminocyclopropane-1-carboxylate synthase homolog (Arabidopsis)(non-functional)-like (ACCSL), mRNA [NM_001031854]
A_32_P151933	0.00324281	0.000392958	2.80224	up	FECH	Homo sapiens ferrochelatase (FECH), nuclear gene encoding mitochondrial protein, transcript variant 1, mRNA [NM_001012515]
A_24_P44462	0.00240321	0.0001474	2.80154	up	TPM1	Homo sapiens tropomyosin 1 (alpha) (TPM1), transcript variant 5, mRNA [NM_000366]
A_33_P3224780	0.00396055	0.000670059	2.80139	up	TMEM37	transmembrane protein 37 [Source:HGNC Symbol;Acc:18216] [ENST00000409826]
A_33_P3388883	0.0391076	0.0219306	2.80057	up
A_23_P163992	0.00502851	0.00112073	2.79962	up	GRB7	Homo sapiens growth factor receptor-bound protein 7 (GRB7), transcript variant 1, mRNA [NM_005310]
A_33_P3417222	0.014273	0.00583268	2.79827	up	CD72	CD72 molecule [Source:HGNC Symbol;Acc:1696] [ENST00000378430]
A_33_P3374258	0.0166759	0.00724364	2.7982	up	NHLH2	nescient helix loop helix 2 [Source:HGNC Symbol;Acc:7818] [ENST00000369506]
A_33_P3399291	0.00396055	0.000670059	2.79759	up	GUK1	Homo sapiens guanylate kinase 1 (GUK1), transcript variant 5, mRNA [NM_001242840]
A_33_P3353979	0.00336312	0.000449858	2.79625	up	SYT15	Homo sapiens synaptotagmin XV (SYT15), transcript variant b, mRNA [NM_181519]
A_23_P121716	0.00336312	0.000449858	2.79544	up	ANXA3	Homo sapiens annexin A3 (ANXA3), mRNA [NM_005139]
A_23_P330561	0.00250099	0.000170183	2.79531	up	C19orf59	Homo sapiens chromosome 19 open reading frame 59 (C19orf59), mRNA [NM_174918]
A_33_P3341731	0.0247253	0.0121967	2.7952	up
A_33_P3344086	0.00239994	2.79851e-05	2.79514	up	HIST1H2AJ	Homo sapiens histone cluster 1, H2aj (HIST1H2AJ), mRNA [NM_021066]
A_33_P3296067	0.00981279	0.00332398	2.79442	up	CDC14C	Homo sapiens CDC14 cell division cycle 14 homolog C (S. cerevisiae) (CDC14C), non-coding RNA [NR_003595]
A_23_P131202	0.014273	0.00583268	2.79385	up	HES6	Homo sapiens hairy and enhancer of split 6 (Drosophila) (HES6), transcript variant 1, mRNA [NM_018645]
A_23_P162449	0.00240321	0.000127512	2.79373	up	SRGAP1	Homo sapiens SLIT-ROBO Rho GTPase activating protein 1 (SRGAP1), mRNA [NM_020762]
A_23_P208937	0.012285	0.00467442	2.79321	up	TLE6	Homo sapiens transducin-like enhancer of split 6 (E(sp1) homolog, Drosophila) (TLE6), transcript variant 2, mRNA [NM_024760]
A_32_P516342	0.0114407	0.00417722	2.79164	up	ANKRD33	Homo sapiens ankyrin repeat domain 33 (ANKRD33), transcript variant 2, mRNA [NM_182608]
A_24_P606663	0.00374449	0.000587433	2.79157	up
A_33_P3216438	0.00910882	0.00295986	2.791	up	SPATA21	Homo sapiens spermatogenesis associated 21 (SPATA21), mRNA [NM_198546]
A_24_P227211	0.00396055	0.000670059	2.79039	up	KLC2	Homo sapiens kinesin light chain 2 (KLC2), transcript variant 1, mRNA [NM_022822]
A_33_P3262431	0.00240321	0.0001474	2.78903	up	KREMEN1	Homo sapiens kringle containing transmembrane protein 1 (KREMEN1), transcript variant 2, mRNA [NM_032045]
A_33_P3360077	0.00540739	0.0012707	2.78836	up	LOC100130745	Homo sapiens cDNA FLJ46338 fis, clone TESTI4046328. [AK128206]
A_33_P3352687	0.00324281	0.000392958	2.78783	up	LOC100133161	Homo sapiens hypothetical LOC100133161 (LOC100133161), non-coding RNA [NR_028326]
A_33_P3342096	0.00675349	0.00183883	2.78782	up	ZHX3	Homo sapiens zinc fingers and homeoboxes 3 (ZHX3), mRNA [NM_015035]
A_23_P144627	0.0266841	0.0134888	2.78734	up	PCDHB13	Homo sapiens protocadherin beta 13 (PCDHB13), mRNA [NM_018933]
(+)E1A_r60_n9	0.0041998	0.000763387	2.78707	up		Unknown
A_23_P212050	0.00779363	0.00233853	2.78552	up	BCHE	Homo sapiens butyrylcholinesterase (BCHE), mRNA [NM_000055]
A_33_P3379046	0.00239994	8.19476e-05	2.78523	up	LOC729770	PREDICTED: Homo sapiens hypothetical LOC729770 (LOC729770), miscRNA [XR_112442]
A_33_P3305725	0.0288593	0.0149004	2.78475	up	LOC730102	Homo sapiens quinone oxidoreductase-like protein 2 pseudogene (LOC730102), non-coding RNA [NR_037167]
A_23_P50872	0.00910882	0.00295986	2.78364	up	NDUFB7	Homo sapiens NADH dehydrogenase (ubiquinone) 1 beta subcomplex, 7, 18kDa (NDUFB7), nuclear gene encoding mitochondrial protein, mRNA [NM_004146]
A_33_P3355783	0.013238	0.00522462	2.78357	up	LOC100507482	Uncharacterized protein [Source:UniProtKB/TrEMBL;Acc:E7ES44] [ENST00000398976]
A_23_P122144	0.014273	0.00583268	2.78304	up	UGT3A1	Homo sapiens UDP glycosyltransferase 3 family, polypeptide A1 (UGT3A1), transcript variant 1, mRNA [NM_152404]
A_33_P3245631	0.00540739	0.0012707	2.78254	up	TTC39A	Homo sapiens tetratricopeptide repeat domain 39A (TTC39A), transcript variant 2, mRNA [NM_001080494]
A_33_P3261433	0.0266841	0.0134888	2.78028	up	LOC100131473	PREDICTED: Homo sapiens hypothetical protein LOC100131473 (LOC100131473), mRNA [XM_001720331]
A_24_P16913	0.00443342	0.000868665	2.78004	up	ABCC4	Homo sapiens ATP-binding cassette, sub-family C (CFTR/MRP), member 4 (ABCC4), transcript variant 1, mRNA [NM_005845]
A_33_P3373560	0.00374449	0.000587433	2.77978	up	SPTAN1	Homo sapiens spectrin, alpha, non-erythrocytic 1 (alpha-fodrin) (SPTAN1), transcript variant 1, mRNA [NM_001130438]
A_24_P126741	0.00239994	2.38858e-05	2.77914	up
A_33_P3353630	0.00443342	0.000868665	2.77903	up
A_23_P74668	0.0114407	0.00417722	2.77887	up	C1orf158	Homo sapiens chromosome 1 open reading frame 158 (C1orf158), mRNA [NM_152290]
A_33_P3406240	0.00502851	0.00112073	2.77793	up	GDF7	Homo sapiens growth differentiation factor 7 (GDF7), mRNA [NM_182828]
A_33_P3225111	0.0153651	0.00650382	2.77707	up	SLC12A5	solute carrier family 12 (potassium/chloride transporter), member 5 [Source:HGNC Symbol;Acc:13818] [ENST00000372315]
A_33_P3302245	0.00580144	0.001439	2.77698	up	TMEM59L	Homo sapiens transmembrane protein 59-like (TMEM59L), mRNA [NM_012109]
A_33_P3333603	0.00443342	0.000868665	2.77688	up	SMOC1	Homo sapiens SPARC related modular calcium binding 1 (SMOC1), transcript variant 2, mRNA [NM_022137]
A_33_P3254996	0.00843778	0.00263248	2.77677	up	DSCR9	Homo sapiens Down syndrome critical region gene 9 (non-protein coding) (DSCR9), non-coding RNA [NR_026719]
A_33_P3357879	0.00443342	0.000868665	2.77625	up
A_23_P414211	0.00324281	0.000392958	2.77599	up	PAX4	Homo sapiens paired box 4 (PAX4), mRNA [NM_006193]
A_32_P122402	0.00324281	0.000392958	2.77589	up	LOC441455	Homo sapiens makorin ring finger protein 1 pseudogene (LOC441455), non-coding RNA [NR_026792]
A_33_P3692756	0.010593	0.00372847	2.77566	up	LOC723809	Homo sapiens hypothetical LOC723809 (LOC723809), non-coding RNA [NR_027374]
A_33_P3299739	0.0211139	0.00993701	2.77534	up	CLDN19	Homo sapiens claudin 19 (CLDN19), transcript variant 2, mRNA [NM_001123395]
A_33_P3417086	0.012285	0.00467442	2.77533	up	NIPAL1	Homo sapiens NIPA-like domain containing 1 (NIPAL1), mRNA [NM_207330]
A_23_P78734	0.0391076	0.0219306	2.77523	up	MYH14	Homo sapiens myosin, heavy chain 14, non-muscle (MYH14), transcript variant 1, mRNA [NM_001077186]
A_23_P74609	0.00471151	0.000987274	2.77495	up	G0S2	Homo sapiens G0/G1switch 2 (G0S2), mRNA [NM_015714]
A_33_P3420852	0.0179874	0.00805811	2.77205	up	KIRREL2	Homo sapiens kin of IRRE like 2 (Drosophila) (KIRREL2), transcript variant 3, mRNA [NM_199180]
A_33_P3433388	0.0041998	0.000763387	2.77173	up	TSL	Homo sapiens TSL-C mRNA, complete cds. [AB050003]
A_33_P3371984	0.00279226	0.000260018	2.77166	up	IGSF1	Homo sapiens immunoglobulin superfamily, member 1 (IGSF1), transcript variant 2, mRNA [NM_205833]
A_33_P3298267	0.00471151	0.000987274	2.77149	up
A_33_P3399438	0.00843778	0.00263248	2.77119	up	C9orf29	Homo sapiens chromosome 9 open reading frame 29 (C9orf29), non-coding RNA [NR_034087]
A_33_P3247057	0.00268832	0.000226031	2.77094	up	C17orf109	Homo sapiens chromosome 17 open reading frame 109 (C17orf109), transcript variant 1, mRNA [NM_001162995]
A_23_P94461	0.00353278	0.000514374	2.77012	up	FSD1L	Homo sapiens fibronectin type III and SPRY domain containing 1-like (FSD1L), transcript variant 2, mRNA [NM_031919]
A_33_P3341540	0.00626532	0.00162765	2.76974	up
A_33_P3349637	0.00239994	9.5076e-05	2.76952	up	PCDH1	Homo sapiens protocadherin 1 (PCDH1), transcript variant 1, mRNA [NM_002587]
A_23_P408955	0.00471151	0.000987274	2.76892	up	E2F2	Homo sapiens E2F transcription factor 2 (E2F2), mRNA [NM_004091]
A_33_P3248900	0.00725072	0.00207492	2.76874	up	FLJ45445	Homo sapiens hypothetical LOC399844 (FLJ45445), non-coding RNA [NR_028324]
A_33_P3336273	0.00779363	0.00233853	2.76728	up	NAV3	Homo sapiens neuron navigator 3 (NAV3), mRNA [NM_014903]
A_33_P3272990	0.00675349	0.00183883	2.76703	up	FKBP8	Homo sapiens FK506 binding protein 8, 38kDa (FKBP8), mRNA [NM_012181]
A_33_P3235454	0.00675349	0.00183883	2.76686	up		Q3SZ59_BOVIN (Q3SZ59) Ribosomal protein L36a, partial (96%) [THC2542270]
A_23_P252322	0.00239994	2.79851e-05	2.7666	up	ATP5E	Homo sapiens ATP synthase, H+ transporting, mitochondrial F1 complex, epsilon subunit (ATP5E), nuclear gene encoding mitochondrial protein, mRNA [NM_006886]
A_33_P3332533	0.00353278	0.000514374	2.76493	up	LOC643339	Homo sapiens hypothetical protein LOC643339 (LOC643339), non-coding RNA [NR_040096]
A_23_P96285	0.0211139	0.00993701	2.7633	up	REEP1	Homo sapiens receptor accessory protein 1 (REEP1), nuclear gene encoding mitochondrial protein, transcript variant 2, mRNA [NM_022912]
A_23_P42768	0.0229019	0.0110155	2.76159	up	SRRM3	Homo sapiens serine/arginine repetitive matrix 3 (SRRM3), mRNA [NM_001110199]
A_23_P151598	0.012285	0.00467442	2.76053	up	CPNE6	Homo sapiens copine VI (neuronal) (CPNE6), mRNA [NM_006032]
A_33_P3375762	0.00725072	0.00207492	2.76033	up	LOC392364	Homo sapiens chromosome 15 open reading frame 2 pseudogene (LOC392364), non-coding RNA [NR_040117]
A_33_P3263287	0.00396055	0.000670059	2.75996	up	LOC100129111	Homo sapiens cDNA FLJ44947 fis, clone BRAMY4001913. [AK126895]
A_33_P3303729	0.00324281	0.000392958	2.75793	up
A_33_P3214432	0.00725072	0.00207492	2.75709	up	ZC3HAV1L	Homo sapiens zinc finger CCCH-type, antiviral 1-like (ZC3HAV1L), mRNA [NM_080660]
A_33_P3388882	0.00240321	0.0001474	2.75507	up	FAM66D	Homo sapiens family with sequence similarity 66, member D (FAM66D), non-coding RNA [NR_027425]
A_33_P3408665	0.0422137	0.0240856	2.75419	up
A_23_P17430	0.00279226	0.000260018	2.75414	up	RBM38	Homo sapiens RNA binding motif protein 38 (RBM38), transcript variant 1, mRNA [NM_017495]
A_33_P3252441	0.0041998	0.000763387	2.75359	up
A_23_P68511	0.00626532	0.00162765	2.75324	up	ANGPT4	Homo sapiens angiopoietin 4 (ANGPT4), mRNA [NM_015985]
A_23_P57733	0.00843778	0.00263248	2.75317	up	DRD3	Homo sapiens dopamine receptor D3 (DRD3), transcript variant e, mRNA [NM_033663]
A_23_P4041	0.00239994	6.06562e-05	2.75169	up	PCTP	Homo sapiens phosphatidylcholine transfer protein (PCTP), transcript variant 1, mRNA [NM_021213]
A_33_P3263412	0.0114407	0.00417722	2.75145	up		CDNA FLJ26714 fis, clone PNC01043 [Source:UniProtKB/TrEMBL;Acc:Q6ZP19] [ENST00000446257]
A_33_P3387901	0.00336312	0.000449858	2.74743	up	SLC25A19	Homo sapiens solute carrier family 25 (mitochondrial thiamine pyrophosphate carrier), member 19 (SLC25A19), nuclear gene encoding mitochondrial protein, transcript variant 1, mRNA [NM_001126121]
A_33_P3377380	0.0391076	0.0219306	2.74705	up		peptidylprolyl isomerase E-like pseudogene (PPIEL), non-coding RNA [Source:RefSeq DNA;Acc:NR_003929] [ENST00000450157]
A_33_P3246318	0.00239994	2.38858e-05	2.74637	up	RBX1	Homo sapiens ring-box 1, E3 ubiquitin protein ligase (RBX1), mRNA [NM_014248]
A_33_P3248137	0.00779363	0.00233853	2.74429	up	OLFML2A	Homo sapiens olfactomedin-like 2A (OLFML2A), mRNA [NM_182487]
A_33_P3370511	0.00910882	0.00295986	2.74316	up	LOC100128348	Homo sapiens cDNA FLJ46249 fis, clone TESTI4021377. [AK128128]
A_33_P3365860	0.00502851	0.00112073	2.74308	up	MAGEB5	melanoma antigen family B, 5 [Source:HGNC Symbol;Acc:23795] [ENST00000379029]
A_33_P3233560	0.00239994	9.5076e-05	2.74287	up	UROS	uroporphyrinogen III synthase [Source:HGNC Symbol;Acc:12592] [ENST00000368774]
A_32_P52785	0.00779363	0.00233853	2.74273	up	DAAM2	Homo sapiens dishevelled associated activator of morphogenesis 2 (DAAM2), transcript variant 2, mRNA [NM_015345]
A_33_P3376154	0.00725072	0.00207492	2.74213	up	LOC100130825	PREDICTED: Homo sapiens hypothetical protein LOC100130825 (LOC100130825), mRNA [XM_001720026]
A_33_P3332625	0.00240321	0.0001474	2.74184	up	PRB1	Homo sapiens proline-rich protein BstNI subfamily 1 (PRB1), transcript variant 3, mRNA [NM_199354]
A_33_P3250055	0.0179874	0.00805811	2.741	up	MAPK12	Homo sapiens cDNA, FLJ98809. [AK308768]
A_23_P101796	0.00981279	0.00332398	2.74098	up	SYDE1	Homo sapiens synapse defective 1, Rho GTPase, homolog 1 (C. elegans) (SYDE1), mRNA [NM_033025]
A_23_P29257	0.00502851	0.00112073	2.74098	up	H1F0	Homo sapiens H1 histone family, member 0 (H1F0), mRNA [NM_005318]
A_33_P3374388	0.0153651	0.00650382	2.73942	up	LOC100131702	Homo sapiens cDNA FLJ45037 fis, clone BRAWH3019820. [AK126983]
A_23_P24234	0.00502851	0.00112073	2.73892	up	OPN4	Homo sapiens opsin 4 (OPN4), transcript variant 2, mRNA [NM_001030015]
A_23_P21425	0.0391076	0.0219306	2.73891	up	GPR119	Homo sapiens G protein-coupled receptor 119 (GPR119), mRNA [NM_178471]
A_33_P3392000	0.00540739	0.0012707	2.73869	up	LOC100506190	Homo sapiens hypothetical LOC100506190 (LOC100506190), non-coding RNA [NR_038955]
A_33_P3361217	0.010593	0.00372847	2.73623	up
A_33_P3256848	0.0288593	0.0149004	2.7351	up	ADAM12	Homo sapiens ADAM metallopeptidase domain 12 (ADAM12), transcript variant 2, mRNA [NM_021641]
A_33_P3288484	0.00374449	0.000587433	2.73472	up	LYRM2	Homo sapiens LYR motif containing 2 (LYRM2), transcript variant 1, mRNA [NM_020466]
A_33_P3412863	0.00675349	0.00183883	2.73404	up		phosphodiesterase 4D interacting protein [Source:HGNC Symbol;Acc:15580] [ENST00000534466]
A_23_P14284	0.00239994	2.38858e-05	2.73226	up	VTI1B	Homo sapiens vesicle transport through interaction with t-SNAREs homolog 1B (yeast) (VTI1B), mRNA [NM_006370]
A_33_P3302373	0.00443342	0.000868665	2.73133	up	SZT2	Homo sapiens seizure threshold 2 homolog (mouse) (SZT2), mRNA [NM_015284]
A_33_P3230798	0.00675349	0.00183883	2.72992	up	MUSK	muscle, skeletal, receptor tyrosine kinase [Source:HGNC Symbol;Acc:7525] [ENST00000374441]
A_33_P3265872	0.00981279	0.00332398	2.72927	up		Q9AHE7_9RHIZ (Q9AHE7) Amide/urea-binding FmdD-like protein, partial (5%) [THC2660495]
A_33_P3835524	0.0179874	0.00805811	2.72911	up	POU2F2	Homo sapiens POU class 2 homeobox 2 (POU2F2), transcript variant 3, mRNA [NM_001207026]
A_33_P3220149	0.00250099	0.000170183	2.72865	up	MAML1	mastermind-like 1 (Drosophila) [Source:HGNC Symbol;Acc:13632] [ENST00000503050]
A_33_P3388588	0.0229019	0.0110155	2.72841	up		cDNA FLJ27068 fis, clone SPL01475 [Source:UniProtKB/TrEMBL;Acc:Q6ZNV2] [ENST00000378340]
A_33_P3264179	0.00779363	0.00233853	2.72811	up	LCE3E	Homo sapiens late cornified envelope 3E (LCE3E), mRNA [NM_178435]
A_33_P3331646	0.00580144	0.001439	2.72775	up		Homo sapiens cDNA clone IMAGE:5172092. [BC029877]
A_33_P3283669	0.0266841	0.0134888	2.72705	up	ATP1A3	Homo sapiens ATPase, Na+/K+ transporting, alpha 3 polypeptide (ATP1A3), mRNA [NM_152296]
A_33_P3285715	0.00240321	0.000127404	2.72626	up	GLI4	GLI family zinc finger 4 [Source:HGNC Symbol;Acc:4320] [ENST00000523812]
A_33_P3247858	0.00502851	0.00112073	2.72457	up	MPP1	Homo sapiens membrane protein, palmitoylated 1, 55kDa (MPP1), transcript variant 3, mRNA [NM_001166461]
A_23_P380754	0.00675349	0.00183883	2.72362	up	PRSS1	Homo sapiens protease, serine, 1 (trypsin 1) (PRSS1), mRNA [NM_002769]
A_23_P76034	0.00471151	0.000987274	2.72103	up	PVRL1	Homo sapiens poliovirus receptor-related 1 (herpesvirus entry mediator C) (PVRL1), transcript variant 3, mRNA [NM_203286]
A_33_P3420704	0.0362668	0.0199454	2.72046	up		Q9UMX8_HUMAN (Q9UMX8) Melanoma antigen, complete [THC2480918]
A_23_P171336	0.00981279	0.00332398	2.72041	up	NXF3	Homo sapiens nuclear RNA export factor 3 (NXF3), mRNA [NM_022052]
A_33_P3319463	0.00308815	0.00034284	2.72017	up	NCOA4	Homo sapiens nuclear receptor coactivator 4 (NCOA4), transcript variant 2, mRNA [NM_001145261]
A_33_P3258076	0.0229019	0.0110155	2.72003	up	LOC100129581	Homo sapiens cDNA FLJ43917 fis, clone TESTI4011505. [AK125905]
A_32_P82623	0.0266841	0.0134888	2.71979	up	AGBL3	Homo sapiens ATP/GTP binding protein-like 3 (AGBL3), mRNA [NM_178563]
A_33_P3411985	0.0114407	0.00417722	2.71808	up	RABGAP1	RAB GTPase activating protein 1 [Source:HGNC Symbol;Acc:17155] [ENST00000402311]
A_33_P3216487	0.013238	0.00522462	2.71713	up
A_23_P102694	0.00843778	0.00263248	2.71684	up	DEFB129	Homo sapiens defensin, beta 129 (DEFB129), mRNA [NM_080831]
A_33_P3296991	0.00725072	0.00207492	2.71616	up	FLJ42393	Homo sapiens hypothetical LOC401105 (FLJ42393), non-coding RNA [NR_024413]
A_24_P233078	0.013238	0.00522462	2.71612	up	PYY2	Homo sapiens peptide YY, 2 (seminalplasmin) (PYY2), non-coding RNA [NR_003064]
A_33_P3274009	0.0491437	0.0289512	2.71583	up	LOC100132966	Homo sapiens cDNA FLJ42565 fis, clone BRACE3007472. [AK124556]
A_24_P150466	0.0266841	0.0134888	2.71577	up	SMOC1	Homo sapiens SPARC related modular calcium binding 1 (SMOC1), transcript variant 1, mRNA [NM_001034852]
A_32_P162187	0.00843778	0.00263248	2.71503	up	C2	Homo sapiens complement component 2 (C2), transcript variant 1, mRNA [NM_000063]
A_23_P500985	0.00396055	0.000670059	2.71482	up	PAX7	Homo sapiens paired box 7 (PAX7), transcript variant 2, mRNA [NM_013945]
A_23_P6252	0.013238	0.00522462	2.71455	up	DSCR8	Homo sapiens Down syndrome critical region gene 8 (DSCR8), transcript variant 4, non-coding RNA [NR_026838]
A_33_P3240318	0.00843778	0.00263248	2.71432	up	PITX3	Homo sapiens paired-like homeodomain 3 (PITX3), mRNA [NM_005029]
A_23_P39223	0.00336312	0.000449858	2.71373	up	ZNF2	Homo sapiens zinc finger protein 2 (ZNF2), transcript variant 1, mRNA [NM_021088]
A_33_P3387170	0.045498	0.0264217	2.7136	up	LOC100129196	Homo sapiens hypothetical LOC100129196 (LOC100129196), non-coding RNA [NR_034182]
DCP_1_2	0.00843778	0.00263248	2.71355	up		Unknown
A_33_P3318646	0.00336312	0.000449858	2.71177	up	CALY	Homo sapiens calcyon neuron-specific vesicular protein (CALY), mRNA [NM_015722]
A_33_P3214072	0.0195233	0.00895364	2.7109	up	LOC729175	PREDICTED: Homo sapiens hypothetical protein LOC729175 (LOC729175), mRNA [XM_001129558]
A_33_P3335682	0.0114407	0.00417722	2.71059	up	PPP1R14A	Homo sapiens protein phosphatase 1, regulatory (inhibitor) subunit 14A (PPP1R14A), mRNA [NM_033256]
A_33_P3323486	0.0311231	0.0164406	2.70994	up		Synthetic construct DNA, clone: pF1KE0827, Homo sapiens OR4A13P gene for Putative olfactory receptor, family 4, subfamily A, member 13, without stop codon, in Flexi system. [AB529256]
A_23_P214026	0.00502851	0.00112073	2.70985	up	FBN2	Homo sapiens fibrillin 2 (FBN2), mRNA [NM_001999]
A_33_P3291772	0.00843778	0.00263248	2.70948	up
A_33_P3276997	0.00443342	0.000868665	2.70895	up	MAP6	Homo sapiens microtubule-associated protein 6 (MAP6), transcript variant 2, mRNA [NM_207577]
A_24_P295999	0.0195233	0.00895364	2.70769	up	CD4	Homo sapiens CD4 molecule (CD4), transcript variant 1, mRNA [NM_000616]
A_33_P3361067	0.00260242	0.000196249	2.70654	up	ABCG2	Homo sapiens ATP-binding cassette, sub-family G (WHITE), member 2 (ABCG2), mRNA [NM_004827]
A_33_P3394769	0.0153651	0.00650382	2.70642	up	TMEM8C	Homo sapiens transmembrane protein 8C (TMEM8C), mRNA [NM_001080483]
A_33_P3287731	0.00336312	0.000449858	2.70403	up	KAT6B	Homo sapiens MYST histone acetyltransferase (monocytic leukemia) 4 (MYST4), mRNA [NM_012330]
A_33_P3270147	0.00675349	0.00183883	2.70264	up
A_24_P331373	0.0041998	0.000763387	2.70087	up	C22orf13	Homo sapiens chromosome 22 open reading frame 13 (C22orf13), mRNA [NM_031444]
A_24_P18917	0.00981279	0.00332398	2.70048	up	LMF1	Homo sapiens lipase maturation factor 1 (LMF1), transcript variant 1, mRNA [NM_022773]
A_33_P3225278	0.0041998	0.000763387	2.69968	up		Homo sapiens, clone IMAGE:4940607, mRNA. [BC039705]
A_23_P206724	0.00240321	0.0001474	2.69956	up	MT1E	Homo sapiens metallothionein 1E (MT1E), mRNA [NM_175617]
A_32_P511713	0.00910882	0.00295986	2.69912	up	C11orf42	Homo sapiens chromosome 11 open reading frame 42 (C11orf42), mRNA [NM_173525]
A_33_P3230290	0.0229019	0.0110155	2.69864	up	ACAP3	Homo sapiens ArfGAP with coiled-coil, ankyrin repeat and PH domains 3 (ACAP3), mRNA [NM_030649]
A_33_P3234402	0.00843778	0.00263248	2.6985	up
A_33_P3320443	0.00336312	0.000449858	2.69791	up	CRHR1	Homo sapiens corticotropin releasing hormone receptor 1 (CRHR1), transcript variant 1, mRNA [NM_001145146]
A_23_P165921	0.00981279	0.00332398	2.69757	up	NCRNA00029	Homo sapiens non-protein coding RNA 29 (NCRNA00029), non-coding RNA [NR_028295]
A_23_P372368	0.00675349	0.00183883	2.69709	up	NCRNA00257	Homo sapiens non-protein coding RNA 257 (NCRNA00257), non-coding RNA [NR_033800]
A_33_P3277826	0.0179874	0.00805811	2.69597	up	ZSCAN1	zinc finger and SCAN domain containing 1 [Source:HGNC Symbol;Acc:23712] [ENST00000391700]
A_24_P625382	0.00443342	0.000868665	2.69505	up	CSDA	Homo sapiens cold shock domain protein A (CSDA), transcript variant 1, mRNA [NM_003651]
A_33_P3345614	0.00725072	0.00207492	2.69398	up
A_23_P81717	0.0229019	0.0110155	2.69384	up	FRMD1	Homo sapiens FERM domain containing 1 (FRMD1), transcript variant 1, mRNA [NM_024919]
A_24_P392925	0.012285	0.00467442	2.69367	up	GLTPD2	Homo sapiens glycolipid transfer protein domain containing 2 (GLTPD2), mRNA [NM_001014985]
A_33_P3359647	0.00779363	0.00233853	2.69255	up	OPRL1	Homo sapiens opiate receptor-like 1 (OPRL1), transcript variant 1, mRNA [NM_182647]
A_32_P812268	0.012285	0.00467442	2.69241	up	CALHM1	Homo sapiens calcium homeostasis modulator 1 (CALHM1), mRNA [NM_001001412]
A_33_P3251984	0.00910882	0.00295986	2.6916	up	MRGPRF	Homo sapiens MAS-related GPR, member F (MRGPRF), transcript variant 1, mRNA [NM_001098515]
A_24_P125283	0.013238	0.00522462	2.69049	up	HDAC5	Homo sapiens histone deacetylase 5 (HDAC5), transcript variant 3, mRNA [NM_001015053]
A_33_P3218559	0.00502851	0.00112073	2.69042	up		Q3WUB0_9RHIZ (Q3WUB0) N-formylglutamate amidohydrolase, partial (5%) [THC2681793]
A_24_P356338	0.00239994	6.06562e-05	2.68996	up	GABARAPL2	Homo sapiens GABA(A) receptor-associated protein-like 2 (GABARAPL2), mRNA [NM_007285]
A_24_P181120	0.00239994	4.46777e-05	2.68936	up	PFDN5	Homo sapiens prefoldin subunit 5 (PFDN5), transcript variant 1, mRNA [NM_002624]
A_33_P3311646	0.00540739	0.0012707	2.68935	up
A_33_P3392740	0.014273	0.00583268	2.68924	up	ATOH8	Homo sapiens mRNA; cDNA DKFZp761E2117 (from clone DKFZp761E2117). [AL831857]
A_33_P3336632	0.0422137	0.0240856	2.68819	up	RN28S1	Homo sapiens RNA, 28S ribosomal 1 (RN28S1), ribosomal RNA [NR_003287]
A_23_P133068	0.0166759	0.00724364	2.68745	up	ANK2	Homo sapiens ankyrin 2, neuronal (ANK2), transcript variant 1, mRNA [NM_001148]
A_23_P217088	0.00260242	0.000196249	2.68663	up	AK1	Homo sapiens adenylate kinase 1 (AK1), mRNA [NM_000476]
A_33_P3328289	0.014273	0.00583268	2.68658	up
A_33_P3249893	0.00250099	0.000170183	2.68644	up	FLJ37786	PREDICTED: Homo sapiens hypothetical LOC642691 (FLJ37786), miscRNA [XR_108343]
A_23_P113237	0.00580144	0.001439	2.68624	up	CRLF2	Homo sapiens cytokine receptor-like factor 2 (CRLF2), transcript variant 2, mRNA [NM_001012288]
A_33_P3306163	0.00353278	0.000514374	2.68526	up	LGALS3	Homo sapiens lectin, galactoside-binding, soluble, 3 (LGALS3), transcript variant 3, mRNA [NM_001177388]
A_33_P3244347	0.00910882	0.00295986	2.68439	up	PC	Homo sapiens pyruvate carboxylase (PC), nuclear gene encoding mitochondrial protein, transcript variant 3, mRNA [NM_001040716]
A_33_P3264116	0.00353278	0.000514374	2.6837	up	NHLRC1	Homo sapiens NHL repeat containing 1 (NHLRC1), mRNA [NM_198586]
A_33_P3419594	0.00981279	0.00332398	2.68324	up	PDE9A	Homo sapiens cDNA FLJ90181 fis, clone MAMMA1000706. [AK074662]
A_24_P361643	0.00502851	0.00112073	2.68315	up	C19orf55	Homo sapiens chromosome 19 open reading frame 55 (C19orf55), mRNA [NM_001039887]
A_23_P145218	0.00843778	0.00263248	2.68264	up		butyrophilin, subfamily 2, member A3 [Source:HGNC Symbol;Acc:13229] [ENST00000297020]
A_32_P159445	0.00396055	0.000670059	2.68252	up	IQSEC2	Homo sapiens IQ motif and Sec7 domain 2 (IQSEC2), transcript variant 2, mRNA [NM_015075]
A_33_P3314441	0.0266841	0.0134888	2.68106	up	FBXL17	Homo sapiens F-box and leucine-rich repeat protein 17 (FBXL17), mRNA [NM_001163315]
A_33_P3376925	0.00471151	0.000987274	2.68075	up
A_23_P27571	0.00336312	0.000449858	2.6806	up	MCOLN1	Homo sapiens mucolipin 1 (MCOLN1), mRNA [NM_020533]
A_33_P3304691	0.00626532	0.00162765	2.68058	up	KRTAP5-1	Homo sapiens keratin associated protein 5-1 (KRTAP5-1), mRNA [NM_001005922]
A_23_P315815	0.00910882	0.00295986	2.68036	up	NRG1	Homo sapiens neuregulin 1 (NRG1), transcript variant HRG-gamma, mRNA [NM_004495]
A_23_P104413	0.00725072	0.00207492	2.67865	up	DUX4	Homo sapiens double homeobox 4 (DUX4), mRNA [NM_033178]
A_33_P3329104	0.00981279	0.00332398	2.67847	up
A_33_P3775848	0.0041998	0.000763387	2.67821	up	CLIC2	Homo sapiens chloride intracellular channel 2 (CLIC2), mRNA [NM_001289]
A_33_P3399443	0.00279226	0.000260018	2.67775	up	SH3TC1	SH3 domain and tetratricopeptide repeats-containing protein 1 [Source:UniProtKB/Swiss-Prot;Acc:Q8TE82] [ENST00000382516]
A_23_P316612	0.0153651	0.00650382	2.67764	up	GLIS1	Homo sapiens GLIS family zinc finger 1 (GLIS1), mRNA [NM_147193]
A_33_P3314276	0.00396055	0.000670059	2.67749	up	ASPHD1	Homo sapiens aspartate beta-hydroxylase domain containing 1 (ASPHD1), mRNA [NM_181718]
A_33_P3354935	0.014273	0.00583268	2.67628	up	CSF1	Homo sapiens colony stimulating factor 1 (macrophage) (CSF1), transcript variant 4, mRNA [NM_172212]
A_33_P3218741	0.0247253	0.0121967	2.67388	up
A_23_P115022	0.00675349	0.00183883	2.67217	up	TMEM125	Homo sapiens transmembrane protein 125 (TMEM125), mRNA [NM_144626]
A_23_P50646	0.00336312	0.000449858	2.67075	up	LOC390940	Homo sapiens hypothetical protein LOC390940 (LOC390940), transcript variant 1, mRNA [NM_001193621]
A_33_P3354646	0.00725072	0.00207492	2.67061	up	PNLIPRP1	Homo sapiens pancreatic lipase-related protein 1 (PNLIPRP1), mRNA [NM_006229]
A_33_P3374205	0.00843778	0.00263248	2.6705	up	MKI67	Homo sapiens antigen identified by monoclonal antibody Ki-67 (MKI67), transcript variant 1, mRNA [NM_002417]
A_23_P420831	0.00626532	0.00162765	2.67013	up	TRIM10	Homo sapiens tripartite motif containing 10 (TRIM10), transcript variant 2, mRNA [NM_052828]
A_33_P3411925	0.045498	0.0264217	2.66863	up	WDR18	Homo sapiens WD repeat domain 18 (WDR18), mRNA [NM_024100]
A_33_P3228751	0.00843778	0.00263248	2.66725	up	LOC388152	Homo sapiens hypothetical LOC388152 (LOC388152), non-coding RNA [NR_027001]
A_33_P3418992	0.0114407	0.00417722	2.66585	up	LOC645769	Homo sapiens cDNA FLJ41797 fis, clone NHNPC2000877. [AK123791]
A_23_P145006	0.0153651	0.00650382	2.66571	up	SCGB3A2	Homo sapiens secretoglobin, family 3A, member 2 (SCGB3A2), mRNA [NM_054023]
A_33_P3422787	0.00250099	0.000170183	2.66552	up		Homo sapiens cDNA, FLJ99482. [AK309441]
A_23_P15798	0.0311231	0.0164406	2.66384	up	KRTAP4-12	Homo sapiens keratin associated protein 4-12 (KRTAP4-12), mRNA [NM_031854]
A_33_P3851346	0.0041998	0.000763387	2.66287	up	LOC283761	Homo sapiens hypothetical LOC283761 (LOC283761), transcript variant 1, non-coding RNA [NR_027074]
A_33_P3257784	0.00240321	0.0001474	2.66229	up	TSPAN17	Homo sapiens tetraspanin 17 (TSPAN17), transcript variant 1, mRNA [NM_012171]
A_33_P3255176	0.013238	0.00522462	2.66114	up
A_23_P386905	0.00443342	0.000868665	2.66102	up	UBXN6	Homo sapiens UBX domain protein 6 (UBXN6), transcript variant 1, mRNA [NM_025241]
A_23_P68577	0.00675349	0.00183883	2.66072	up	HSPC072	Homo sapiens hypothetical LOC29075 (HSPC072), transcript variant 1, non-coding RNA [NR_026883]
A_23_P326157	0.00374449	0.000587433	2.66033	up	GAL3ST2	Homo sapiens galactose-3-O-sulfotransferase 2 (GAL3ST2), mRNA [NM_022134]
A_33_P3363645	0.00268832	0.000226031	2.66015	up	MGAT1	Homo sapiens mannosyl (alpha-1,3-)-glycoprotein beta-1,2-N-acetylglucosaminyltransferase (MGAT1), transcript variant 1, mRNA [NM_001114618]
A_24_P212234	0.00725072	0.00207492	2.65998	up	SLC6A18	Homo sapiens solute carrier family 6, member 18 (SLC6A18), mRNA [NM_182632]
A_33_P3370787	0.00910882	0.00295986	2.65847	up	EPHB2	Homo sapiens EPH receptor B2 (EPHB2), transcript variant 2, mRNA [NM_004442]
A_24_P222655	0.00779363	0.00233853	2.65837	up	C1QA	Homo sapiens complement component 1, q subcomponent, A chain (C1QA), mRNA [NM_015991]
A_33_P3231252	0.012285	0.00467442	2.65823	up	NHLH2	Homo sapiens nescient helix loop helix 2 (NHLH2), transcript variant 1, mRNA [NM_005599]
A_23_P65466	0.00240321	0.0001474	2.65707	up	RAB2B	Homo sapiens RAB2B, member RAS oncogene family (RAB2B), transcript variant 1, mRNA [NM_032846]
A_23_P427703	0.00240321	0.000110173	2.65499	up	MT1L	Homo sapiens metallothionein 1L (gene/pseudogene) (MT1L), non-coding RNA [NR_001447]
A_33_P3291891	0.0114407	0.00417722	2.65468	up	LOC100130825	PREDICTED: Homo sapiens hypothetical protein LOC100130825 (LOC100130825), mRNA [XM_001720026]
A_33_P3422654	0.0247253	0.0121967	2.65339	up	LOC100133985	Homo sapiens hypothetical LOC100133985 (LOC100133985), non-coding RNA [NR_024444]
A_23_P4885	0.00502851	0.00112073	2.65252	up	AP2A1	Homo sapiens adaptor-related protein complex 2, alpha 1 subunit (AP2A1), transcript variant 1, mRNA [NM_014203]
A_33_P3367447	0.0114407	0.00417722	2.65243	up	ALDH3B1	Homo sapiens aldehyde dehydrogenase 3 family, member B1 (ALDH3B1), transcript variant 3, mRNA [NM_001161473]
A_33_P3366614	0.010593	0.00372847	2.65227	up
A_24_P200000	0.0029323	0.000298751	2.65211	up	STEAP3	Homo sapiens STEAP family member 3 (STEAP3), transcript variant 1, mRNA [NM_182915]
A_33_P3417980	0.0153651	0.00650382	2.65068	up	C16orf86	chromosome 16 open reading frame 86 [Source:HGNC Symbol;Acc:33755] [ENST00000459925]
A_33_P3708413	0.00580144	0.001439	2.65065	up	MFAP5	Homo sapiens microfibrillar associated protein 5 (MFAP5), mRNA [NM_003480]
A_33_P3841755	0.00324281	0.000392958	2.6498	up	LOC145945	Homo sapiens mRNA; cDNA DKFZp434H245 (from clone DKFZp434H245). [AL137758]
A_33_P3629131	0.0336065	0.0181189	2.64968	up	CDRT3	DKFZp686P15240_r1 686 (synonym: hlcc3) Homo sapiens cDNA clone DKFZp686P15240 5', mRNA sequence [BX484257]
A_33_P3215239	0.00279226	0.000260018	2.64938	up	KIF20B	Homo sapiens kinesin family member 20B (KIF20B), mRNA [NM_016195]
A_33_P3209506	0.00324281	0.000392958	2.64873	up	HAAO	3-hydroxyanthranilate 3,4-dioxygenase [Source:HGNC Symbol;Acc:4796] [ENST00000402268]
A_23_P144005	0.00396055	0.000670059	2.64736	up	C3orf32	Homo sapiens chromosome 3 open reading frame 32 (C3orf32), mRNA [NM_015931]
A_33_P3398877	0.0041998	0.000763387	2.64732	up		ZDH11_HUMAN (Q9H8X9) Probable palmitoyltransferase ZDHHC11 (Zinc finger DHHC domain-containing protein 11) (DHHC-11) (Zinc finger protein 399) , complete [THC2515810]
A_33_P3288609	0.00396055	0.000670059	2.64575	up	PAK1	p21 protein (Cdc42/Rac)-activated kinase 1 [Source:HGNC Symbol;Acc:8590] [ENST00000526968]
A_33_P3222932	0.00981279	0.00332398	2.64465	up	SHISA8	Homo sapiens shisa homolog 8 (Xenopus laevis) (SHISA8), mRNA [NM_001207020]
A_33_P3257671	0.00324281	0.000392958	2.64309	up	LOC728093	PREDICTED: Homo sapiens putative POM121-like protein 1-like (LOC728093), mRNA [XM_003119959]
A_33_P3332749	0.00240321	0.0001474	2.64045	up
A_33_P3395823	0.0211139	0.00993701	2.64044	up	KCNQ2	Homo sapiens potassium voltage-gated channel, KQT-like subfamily, member 2 (KCNQ2), transcript variant 5, mRNA [NM_172109]
A_23_P100189	0.00981279	0.00332398	2.64013	up	PRM1	Homo sapiens protamine 1 (PRM1), mRNA [NM_002761]
A_33_P3889179	0.00580144	0.001439	2.63902	up	LOC285401	Homo sapiens hypothetical LOC285401 (LOC285401), non-coding RNA [NR_027104]
A_23_P381351	0.00279226	0.000260018	2.63899	up	CSH1	Homo sapiens chorionic somatomammotropin hormone 1 (placental lactogen) (CSH1), mRNA [NM_001317]
A_33_P3284019	0.00308815	0.00034284	2.63847	up	FOXP4	Homo sapiens forkhead box P4 (FOXP4), transcript variant 1, mRNA [NM_001012426]
A_24_P272845	0.00471151	0.000987274	2.63777	up	DOCK3	Homo sapiens dedicator of cytokinesis 3 (DOCK3), mRNA [NM_004947]
A_33_P3257866	0.0114407	0.00417722	2.63741	up	PYY2	Homo sapiens peptide YY, 2 (seminalplasmin) (PYY2), non-coding RNA [NR_003064]
A_24_P933011	0.0041998	0.000763387	2.63684	up	TMEM200C	Homo sapiens transmembrane protein 200C (TMEM200C), mRNA [NM_001080209]
A_23_P334282	0.00239994	9.5076e-05	2.63632	up	BMP2K	Homo sapiens BMP2 inducible kinase (BMP2K), transcript variant 2, mRNA [NM_017593]
A_33_P3262024	0.0491437	0.0289512	2.63559	up	ATMIN	Homo sapiens cDNA FLJ61620 complete cds. [AK302556]
A_33_P3337627	0.00279226	0.000260018	2.63547	up	TRPC6	Homo sapiens transient receptor potential cation channel, subfamily C, member 6 (TRPC6), mRNA [NM_004621]
A_23_P308722	0.00353278	0.000514374	2.63467	up	CCDC164	Homo sapiens coiled-coil domain containing 164 (CCDC164), mRNA [NM_145038]
A_24_P862886	0.0166759	0.00724364	2.63434	up	DRD5	Homo sapiens dopamine receptor D5 (DRD5), mRNA [NM_000798]
A_33_P3279820	0.0029323	0.000298751	2.63399	up
A_33_P3419557	0.0041998	0.000763387	2.63353	up	OR5K3	Homo sapiens olfactory receptor, family 5, subfamily K, member 3 (OR5K3), mRNA [NM_001005516]
A_32_P448360	0.014273	0.00583268	2.63289	up	C17orf65	Homo sapiens chromosome 17 open reading frame 65 (C17orf65), mRNA [NM_178542]
A_33_P3289860	0.0179874	0.00805811	2.62956	up		Homo sapiens mRNA; cDNA DKFZp686G10213 (from clone DKFZp686G10213). [BX648603]
A_33_P3382281	0.00981279	0.00332398	2.62773	up	C20orf94	chromosome 20 open reading frame 94 [Source:HGNC Symbol;Acc:16225] [ENST00000488816]
A_23_P317667	0.00471151	0.000987274	2.62758	up	ICOSLG	Homo sapiens inducible T-cell co-stimulator ligand (ICOSLG), mRNA [NM_015259]
A_32_P206899	0.00502851	0.00112073	2.62741	up	DNAH2	Homo sapiens dynein, axonemal, heavy chain 2 (DNAH2), mRNA [NM_020877]
A_23_P124760	0.0229019	0.0110155	2.62718	up	MED24	Homo sapiens mediator complex subunit 24 (MED24), transcript variant 1, mRNA [NM_014815]
A_24_P374244	0.0041998	0.000763387	2.62609	up	GATA1	Homo sapiens GATA binding protein 1 (globin transcription factor 1) (GATA1), mRNA [NM_002049]
A_23_P8083	0.013238	0.00522462	2.62577	up	LY6G6C	Homo sapiens lymphocyte antigen 6 complex, locus G6C (LY6G6C), mRNA [NM_025261]
A_33_P3344574	0.014273	0.00583268	2.62491	up	SFTPA2	Homo sapiens surfactant protein A2 (SFTPA2), mRNA [NM_001098668]
A_33_P3304878	0.0211139	0.00993701	2.62348	up	WDFY4	Homo sapiens WDFY family member 4 (WDFY4), mRNA [NM_020945]
A_24_P9833	0.00675349	0.00183883	2.62331	up	PRDM11	Homo sapiens PR domain containing 11 (PRDM11), mRNA [NM_020229]
A_33_P3239884	0.0247253	0.0121967	2.62317	up	NCAM2	Homo sapiens neural cell adhesion molecule 2 (NCAM2), mRNA [NM_004540]
A_33_P3267482	0.00308815	0.00034284	2.62263	up	KIAA1804	Homo sapiens mixed lineage kinase 4 (KIAA1804), mRNA [NM_032435]
A_33_P3237270	0.00910882	0.00295986	2.62232	up
A_23_P130689	0.00240321	0.000127512	2.62061	up	ELOF1	Homo sapiens elongation factor 1 homolog (S. cerevisiae) (ELOF1), mRNA [NM_032377]
A_33_P3349552	0.0195233	0.00895364	2.62048	up	CASKIN1	Homo sapiens CASK interacting protein 1 (CASKIN1), mRNA [NM_020764]
A_33_P3348670	0.0153651	0.00650382	2.61976	up	LOC100510141	PREDICTED: Homo sapiens secreted frizzled-related protein 5-like (LOC100510141), mRNA [XM_003120401]
A_33_P3289456	0.0229019	0.0110155	2.61905	up
A_33_P3242136	0.045498	0.0264217	2.61826	up	FGF1	Homo sapiens fibroblast growth factor 1 (acidic) (FGF1), transcript variant 8, non-coding RNA [NR_026696]
A_33_P3354203	0.00910882	0.00295986	2.61793	up	NELL1	NEL-like 1 (chicken) [Source:HGNC Symbol;Acc:7750] [ENST00000534263]
A_24_P261724	0.00336312	0.000449858	2.61687	up	RNF10	Homo sapiens ring finger protein 10 (RNF10), mRNA [NM_014868]
A_24_P132039	0.0029323	0.000298751	2.61626	up	RNF14	Homo sapiens ring finger protein 14 (RNF14), transcript variant 1, mRNA [NM_004290]
A_33_P3265941	0.012285	0.00467442	2.61505	up
A_23_P3312	0.013238	0.00522462	2.61394	up	ISLR	Homo sapiens immunoglobulin superfamily containing leucine-rich repeat (ISLR), transcript variant 1, mRNA [NM_005545]
A_23_P115519	0.0179874	0.00805811	2.61209	up	LCE3D	Homo sapiens late cornified envelope 3D (LCE3D), mRNA [NM_032563]
A_33_P3411315	0.0311231	0.0164406	2.6113	up	KRTAP3-3	Homo sapiens keratin associated protein 3-3 (KRTAP3-3), mRNA [NM_033185]
A_33_P3227472	0.00240321	0.000110173	2.61119	up	SDSL	Homo sapiens serine dehydratase-like (SDSL), mRNA [NM_138432]
A_33_P3303463	0.00443342	0.000868665	2.61085	up	LOC100128348	Homo sapiens cDNA FLJ46249 fis, clone TESTI4021377. [AK128128]
A_33_P3289236	0.00843778	0.00263248	2.61001	up	HPR	Homo sapiens haptoglobin-related protein (HPR), mRNA [NM_020995]
A_33_P3216610	0.00580144	0.001439	2.60851	up	TMPRSS4	Homo sapiens transmembrane protease, serine 4 (TMPRSS4), transcript variant 1, mRNA [NM_019894]
A_33_P3280099	0.00725072	0.00207492	2.60803	up	CACNA1B	calcium channel, voltage-dependent, N type, alpha 1B subunit [Source:HGNC Symbol;Acc:1389] [ENST00000371367]
A_33_P3265803	0.00336312	0.000449858	2.60754	up	DEFB108B	Homo sapiens defensin, beta 108B (DEFB108B), mRNA [NM_001002035]
A_33_P3347772	0.00843778	0.00263248	2.60628	up	2002-09-01	septin 2 [Source:HGNC Symbol;Acc:7729] [ENST00000473479]
A_23_P76538	0.00268832	0.000226031	2.60542	up	TESC	Homo sapiens tescalcin (TESC), transcript variant 1, mRNA [NM_017899]
A_33_P3344291	0.00675349	0.00183883	2.6054	up		cDNA FLJ46261 fis, clone TESTI4025062 [Source:UniProtKB/TrEMBL;Acc:Q6ZRL6] [ENST00000356374]
A_33_P3337161	0.0166759	0.00724364	2.60534	up	ADCY4	Homo sapiens adenylate cyclase 4 (ADCY4), transcript variant 3, mRNA [NM_001198568]
A_33_P3210848	0.0195233	0.00895364	2.60514	up	ELFN1	Homo sapiens extracellular leucine-rich repeat and fibronectin type III domain containing 1 (ELFN1), mRNA [NM_001128636]
A_33_P3412295	0.0266841	0.0134888	2.60467	up	LOC645645	Homo sapiens cDNA FLJ44102 fis, clone TESTI4044035. [AK126090]
A_33_P3390217	0.00675349	0.00183883	2.60466	up	TTLL9	tubulin tyrosine ligase-like family, member 9 [Source:HGNC Symbol;Acc:16118] [ENST00000375922]
A_33_P3307886	0.00374449	0.000587433	2.60462	up	TBXA2R	Homo sapiens thromboxane A2 receptor (TBXA2R), transcript variant a, mRNA [NM_001060]
A_23_P21785	0.00239994	5.20893e-05	2.60455	up	NSUN3	Homo sapiens NOP2/Sun domain family, member 3 (NSUN3), mRNA [NM_022072]
A_23_P103532	0.00443342	0.000868665	2.60407	up	GPR161	Homo sapiens G protein-coupled receptor 161 (GPR161), transcript variant 2, mRNA [NM_153832]
A_33_P3294372	0.0153651	0.00650382	2.60261	up	LOC100128881	Homo sapiens hypothetical LOC100128881 (LOC100128881), non-coding RNA [NR_036480]
A_33_P3415859	0.0179874	0.00805811	2.60239	up	NLRC3	NLR family, CARD domain containing 3 [Source:HGNC Symbol;Acc:29889] [ENST00000324659]
A_33_P3223739	0.014273	0.00583268	2.60199	up	OR1N1	Homo sapiens olfactory receptor, family 1, subfamily N, member 1 (OR1N1), mRNA [NM_012363]
A_24_P415601	0.00240321	0.0001474	2.60193	up	RNH1	Homo sapiens ribonuclease/angiogenin inhibitor 1 (RNH1), transcript variant 1, mRNA [NM_002939]
(+)E1A_r60_a135	0.00502851	0.00112073	2.6018	up		Unknown
A_23_P54576	0.00240321	0.000127512	2.60179	up	KIFC3	Homo sapiens kinesin family member C3 (KIFC3), transcript variant 1, mRNA [NM_005550]
A_23_P27215	0.00324281	0.000392958	2.60175	up	UBB	Homo sapiens ubiquitin B (UBB), mRNA [NM_018955]
A_24_P382287	0.010593	0.00372847	2.60052	up	CDH7	Homo sapiens cadherin 7, type 2 (CDH7), transcript variant b, mRNA [NM_004361]
(+)E1A_r60_n11	0.00675349	0.00183883	2.60043	up		Unknown
A_33_P3231428	0.00268832	0.000226031	2.59912	up		Homo sapiens cDNA FLJ44760 fis, clone BRACE3031579. [AK126714]
A_23_P41114	0.00239994	2.79851e-05	2.59897	up	CSTA	Homo sapiens cystatin A (stefin A) (CSTA), mRNA [NM_005213]
A_33_P3388283	0.00396055	0.000670059	2.59809	up	HMGCL	3-hydroxymethyl-3-methylglutaryl-CoA lyase [Source:HGNC Symbol;Acc:5005] [ENST00000496907]
A_23_P5983	0.00308815	0.00034284	2.59756	up	PLTP	Homo sapiens phospholipid transfer protein (PLTP), transcript variant 1, mRNA [NM_006227]
A_24_P213643	0.014273	0.00583268	2.59745	up	TSPAN10	Homo sapiens tetraspanin 10 (TSPAN10), mRNA [NM_031945]
A_33_P3245841	0.0266841	0.0134888	2.59662	up
A_23_P83683	0.00443342	0.000868665	2.59513	up	MORC1	Homo sapiens MORC family CW-type zinc finger 1 (MORC1), mRNA [NM_014429]
A_33_P3304883	0.0166759	0.00724364	2.59452	up	LOC100131372	PREDICTED: Homo sapiens hypothetical LOC100131372 (LOC100131372), miscRNA [XR_113971]
A_23_P71649	0.0247253	0.0121967	2.59416	up	MUSK	Homo sapiens muscle, skeletal, receptor tyrosine kinase (MUSK), transcript variant 1, mRNA [NM_005592]
A_33_P3284345	0.0166759	0.00724364	2.59408	up	NRG1	Homo sapiens neuregulin 1 (NRG1), transcript variant HRG-gamma, mRNA [NM_004495]
A_33_P3362068	0.0266841	0.0134888	2.5933	up	LOC100129149	full-length cDNA clone CS0DI084YD11 of Placenta Cot 25-normalized of Homo sapiens (human). [CR595361]
A_33_P3399634	0.00675349	0.00183883	2.59305	up	RASSF10	Homo sapiens Ras association (RalGDS/AF-6) domain family (N-terminal) member 10 (RASSF10), mRNA [NM_001080521]
A_23_P82979	0.0311231	0.0164406	2.59032	up	LAMC3	Homo sapiens laminin, gamma 3 (LAMC3), mRNA [NM_006059]
A_33_P3499692	0.00843778	0.00263248	2.59022	up	LOC645261	Homo sapiens PP565 mRNA, complete cds. [AF258587]
A_23_P256784	0.014273	0.00583268	2.58996	up	MUC2	Homo sapiens mucin 2, oligomeric mucus/gel-forming (MUC2), mRNA [NM_002457]
A_33_P3284152	0.00675349	0.00183883	2.58974	up	LOC285191	Homo sapiens cDNA FLJ39618 fis, clone SMINT2000824. [AK096937]
A_23_P108157	0.00626532	0.00162765	2.58951	up	TJP3	Homo sapiens tight junction protein 3 (zona occludens 3) (TJP3), mRNA [NM_014428]
A_23_P98431	0.00336312	0.000449858	2.58926	up	HMBS	Homo sapiens hydroxymethylbilane synthase (HMBS), transcript variant 1, mRNA [NM_000190]
A_23_P131646	0.00260242	0.000196249	2.58922	up	RPIA	Homo sapiens ribose 5-phosphate isomerase A (RPIA), mRNA [NM_144563]
A_24_P742352	0.00324281	0.000392958	2.58874	up	LOC348021	Homo sapiens hypothetical LOC348021 (LOC348021), non-coding RNA [NR_026852]
A_33_P3363120	0.010593	0.00372847	2.5884	up	SCARNA10	Homo sapiens small Cajal body-specific RNA 10 (SCARNA10), guide RNA [NR_004387]
A_33_P3274001	0.00779363	0.00233853	2.58813	up
A_33_P3531204	0.00502851	0.00112073	2.58777	up	PCOTH	Homo sapiens prostate collagen triple helix (PCOTH), transcript variant 2, mRNA [NM_001135816]
A_33_P3218135	0.00675349	0.00183883	2.58622	up	LOC100128554	Homo sapiens hypothetical LOC100128554 (LOC100128554), non-coding RNA [NR_015398]
A_33_P3381870	0.00540739	0.0012707	2.58521	up	EPB49	Homo sapiens erythrocyte membrane protein band 4.9 (dematin) (EPB49), transcript variant 1, mRNA [NM_001978]
A_33_P3393088	0.012285	0.00467442	2.5842	up		Homo sapiens RAB6A, member RAS oncogene family, mRNA (cDNA clone IMAGE:5752233), partial cds. [BC044241]
A_24_P161581	0.00843778	0.00263248	2.58351	up	SHISA7	Homo sapiens shisa homolog 7 (Xenopus laevis) (SHISA7), mRNA [NM_001145176]
A_24_P385313	0.00843778	0.00263248	2.58342	up	PTPRF	Homo sapiens protein tyrosine phosphatase, receptor type, F (PTPRF), transcript variant 1, mRNA [NM_002840]
A_33_P3403583	0.00308815	0.00034284	2.58339	up		olfactory receptor, family 5, subfamily G, member 5 pseudogene [Source:HGNC Symbol;Acc:15289] [ENST00000378368]
A_33_P3358799	0.013238	0.00522462	2.58236	up	SLC35C2	Homo sapiens solute carrier family 35, member C2 (SLC35C2), transcript variant 1, mRNA [NM_173179]
A_23_P201022	0.00374449	0.000587433	2.58234	up	PKLR	Homo sapiens pyruvate kinase, liver and RBC (PKLR), nuclear gene encoding mitochondrial protein, transcript variant 1, mRNA [NM_000298]
A_23_P118693	0.0266841	0.0134888	2.58188	up	FOXN1	Homo sapiens forkhead box N1 (FOXN1), mRNA [NM_003593]
A_23_P171296	0.00279226	0.000260018	2.57966	up	MPP1	Homo sapiens membrane protein, palmitoylated 1, 55kDa (MPP1), transcript variant 1, mRNA [NM_002436]
A_33_P3242973	0.00779363	0.00233853	2.57901	up	IGF2BP2	Homo sapiens insulin-like growth factor 2 mRNA binding protein 2 (IGF2BP2), transcript variant 1, mRNA [NM_006548]
A_23_P502047	0.012285	0.00467442	2.57775	up	CHRD	Homo sapiens chordin (CHRD), mRNA [NM_003741]
A_33_P3229863	0.013238	0.00522462	2.57587	up	LOC100128714	Homo sapiens hypothetical LOC100128714 (LOC100128714), non-coding RNA [NR_040082]
A_33_P3309365	0.0114407	0.00417722	2.57579	up	FLJ40434	Homo sapiens hypothetical FLJ40434 (FLJ40434), non-coding RNA [NR_002314]
A_23_P1819	0.00471151	0.000987274	2.57515	up	OR8B8	Homo sapiens olfactory receptor, family 8, subfamily B, member 8 (OR8B8), mRNA [NM_012378]
A_33_P3293307	0.00580144	0.001439	2.5738	up
A_32_P214665	0.00502851	0.00112073	2.57372	up	PCP4L1	Homo sapiens Purkinje cell protein 4 like 1 (PCP4L1), mRNA [NM_001102566]
A_33_P3219750	0.00260242	0.000196249	2.57346	up	TTPAL	Homo sapiens tocopherol (alpha) transfer protein-like (TTPAL), transcript variant 1, mRNA [NM_024331]
A_33_P3240773	0.00268832	0.000226031	2.57343	up		cell death-inducing DFFA-like effector c pseudogene [Source:HGNC Symbol;Acc:24230] [ENST00000335507]
A_33_P3738458	0.00443342	0.000868665	2.57322	up	TNS1	Homo sapiens tensin 1 (TNS1), mRNA [NM_022648]
A_33_P3396200	0.012285	0.00467442	2.57161	up	LRCH4	Homo sapiens leucine-rich repeats and calponin homology (CH) domain containing 4 (LRCH4), mRNA [NM_002319]
A_33_P3318861	0.00374449	0.000587433	2.57098	up	DYTN	Homo sapiens dystrotelin (DYTN), mRNA [NM_001093730]
A_33_P3269631	0.00725072	0.00207492	2.57087	up	NAALADL2	N-acetylated alpha-linked acidic dipeptidase-like 2 [Source:HGNC Symbol;Acc:23219] [ENST00000495900]
A_23_P94533	0.00239994	7.05458e-05	2.57065	up	CTSL1	Homo sapiens cathepsin L1 (CTSL1), transcript variant 1, mRNA [NM_001912]
A_33_P3233055	0.0114407	0.00417722	2.5702	up		UI-H-BW1-anr-f-12-0-UI.s1 NCI_CGAP_Sub7 Homo sapiens cDNA clone IMAGE:3083302 3', mRNA sequence [BF515046]
A_33_P3335461	0.00779363	0.00233853	2.56991	up		Homo sapiens putative CHST11/IgH oncoprotein (CHST11/IgH fusion) mRNA, complete cds. [AY533203]
A_33_P3247077	0.00336312	0.000449858	2.56987	up
A_33_P3224020	0.0195233	0.00895364	2.56945	up	ARAF2P	Homo sapiens v-raf murine sarcoma 3611 viral oncogene homolog pseudogene, mRNA (cDNA clone IMAGE:5295529). [BC033982]
A_33_P3391175	0.00779363	0.00233853	2.56769	up	FLJ44385	Homo sapiens cDNA FLJ44385 fis, clone TRACH3036456. [AK126356]
A_24_P28722	0.0266841	0.0134888	2.56684	up	RSAD2	Homo sapiens radical S-adenosyl methionine domain containing 2 (RSAD2), mRNA [NM_080657]
A_33_P3219105	0.00324281	0.000392958	2.56554	up
A_33_P3235189	0.013238	0.00522462	2.56365	up	ANKRD13B	Homo sapiens ankyrin repeat domain 13B (ANKRD13B), mRNA [NM_152345]
A_23_P348208	0.00725072	0.00207492	2.563	up	SPRR1A	Homo sapiens small proline-rich protein 1A (SPRR1A), transcript variant 2, mRNA [NM_005987]
A_33_P3313519	0.00725072	0.00207492	2.56271	up	CHRFAM7A	Homo sapiens CHRNA7 (cholinergic receptor, nicotinic, alpha 7, exons 5-10) and FAM7A (family with sequence similarity 7A, exons A-E) fusion (CHRFAM7A), transcript variant 1, mRNA [NM_139320]
A_33_P3417281	0.0362668	0.0199454	2.56264	up	MUC4	Homo sapiens mucin 4, cell surface associated (MUC4), transcript variant 1, mRNA [NM_018406]
A_33_P3210363	0.00396055	0.000670059	2.56209	up	LOC100128191	Homo sapiens hypothetical LOC100128191 (LOC100128191), non-coding RNA [NR_027157]
A_24_P335620	0.00353278	0.000514374	2.56167	up	SLC7A5	Homo sapiens solute carrier family 7 (amino acid transporter light chain, L system), member 5 (SLC7A5), mRNA [NM_003486]
A_23_P207336	0.00779363	0.00233853	2.56091	up	PPY	Homo sapiens pancreatic polypeptide (PPY), mRNA [NM_002722]
A_23_P255331	0.00396055	0.000670059	2.5605	up	C4orf49	Homo sapiens chromosome 4 open reading frame 49 (C4orf49), mRNA [NM_032623]
A_23_P27424	0.0336065	0.0181189	2.56008	up	ZNF418	Homo sapiens zinc finger protein 418 (ZNF418), mRNA [NM_133460]
A_23_P63390	0.00502851	0.00112073	2.55901	up	FCGR1B	Homo sapiens Fc fragment of IgG, high affinity Ib, receptor (CD64) (FCGR1B), transcript variant 1, mRNA [NM_001017986]
A_33_P3413987	0.00502851	0.00112073	2.55799	up	SERPING1	Homo sapiens serpin peptidase inhibitor, clade G (C1 inhibitor), member 1 (SERPING1), transcript variant 1, mRNA [NM_000062]
A_33_P3246733	0.0029323	0.000298751	2.55755	up	MNT	Homo sapiens MAX binding protein (MNT), mRNA [NM_020310]
A_33_P3544887	0.00396055	0.000670059	2.55751	up	TTC28	Homo sapiens tetratricopeptide repeat domain 28 (TTC28), mRNA [NM_001145418]
A_23_P84929	0.00353278	0.000514374	2.55738	up	SLC38A5	Homo sapiens solute carrier family 38, member 5 (SLC38A5), mRNA [NM_033518]
A_23_P259955	0.00910882	0.00295986	2.55597	up	GDF5	Homo sapiens growth differentiation factor 5 (GDF5), mRNA [NM_000557]
A_23_P202117	0.00725072	0.00207492	2.55462	up	PCGF5	polycomb group ring finger 5 [Source:HGNC Symbol;Acc:28264] [ENST00000490164]
A_24_P944320	0.00374449	0.000587433	2.5536	up	ZNF517	Homo sapiens zinc finger protein 517 (ZNF517), mRNA [NM_213605]
A_33_P3343210	0.00268832	0.000226031	2.55326	up	SLC25A37	Homo sapiens solute carrier family 25, member 37 (SLC25A37), nuclear gene encoding mitochondrial protein, mRNA [NM_016612]
A_24_P923251	0.0195233	0.00895364	2.55321	up	TGM2	Homo sapiens transglutaminase 2 (C polypeptide, protein-glutamine-gamma-glutamyltransferase) (TGM2), transcript variant 2, mRNA [NM_198951]
A_33_P3250133	0.00981279	0.00332398	2.55285	up	VSIG10	Homo sapiens V-set and immunoglobulin domain containing 10 (VSIG10), mRNA [NM_019086]
A_23_P55990	0.0041998	0.000763387	2.55223	up	NAPA	Homo sapiens N-ethylmaleimide-sensitive factor attachment protein, alpha (NAPA), transcript variant 1, mRNA [NM_003827]
A_23_P156180	0.00239994	9.5076e-05	2.55191	up	SLC22A4	Homo sapiens solute carrier family 22 (organic cation/ergothioneine transporter), member 4 (SLC22A4), mRNA [NM_003059]
A_33_P3538104	0.00374449	0.000587433	2.55085	up	LOC283854	Homo sapiens cDNA FLJ35892 fis, clone TESTI2009325. [AK093211]
A_23_P250156	0.00626532	0.00162765	2.5498	up	IGF2BP2	Homo sapiens insulin-like growth factor 2 mRNA binding protein 2 (IGF2BP2), transcript variant 1, mRNA [NM_006548]
A_33_P3227077	0.00396055	0.000670059	2.54962	up	LOC100132024	PREDICTED: Homo sapiens hypothetical protein LOC100132024 (LOC100132024), mRNA [XM_001718709]
A_23_P23839	0.0166759	0.00724364	2.54871	up	LGR6	Homo sapiens leucine-rich repeat containing G protein-coupled receptor 6 (LGR6), transcript variant 1, mRNA [NM_001017403]
A_33_P3270628	0.00502851	0.00112073	2.54837	up		hz71c05.x1 NCI_CGAP_Lu24 Homo sapiens cDNA clone IMAGE:3213416 3' similar to TR:Q92485 Q92485 ACID SPHINGOMYELINASE-LIKE PHOSPHODIESTERASE. ;, mRNA sequence [BE468260]
A_33_P3357573	0.00308815	0.00034284	2.54831	up	MAML3	Homo sapiens mastermind-like 3 (Drosophila) (MAML3), mRNA [NM_018717]
A_33_P3719214	0.00725072	0.00207492	2.54812	up	LOC144766	Homo sapiens cDNA clone IMAGE:40113004. [BC128161]
A_33_P3215797	0.0362668	0.0199454	2.54754	up	AHDC1	Homo sapiens AT hook, DNA binding motif, containing 1 (AHDC1), mRNA [NM_001029882]
A_33_P3300267	0.00981279	0.00332398	2.54708	up	VIT	Homo sapiens vitrin (VIT), transcript variant 1, mRNA [NM_053276]
A_33_P3281465	0.0391076	0.0219306	2.54647	up	SLC5A6	Homo sapiens solute carrier family 5 (sodium-dependent vitamin transporter), member 6 (SLC5A6), transcript variant 1, mRNA [NM_021095]
A_33_P3259861	0.0422137	0.0240856	2.54621	up	REREP3	Homo sapiens arginine-glutamic acid dipeptide (RE) repeats pseudogene 3 (REREP3), non-coding RNA [NR_033735]
A_33_P3325231	0.00675349	0.00183883	2.54596	up	LOC728684	Homo sapiens cDNA FLJ44019 fis, clone TESTI4026192. [AK126007]
A_24_P391604	0.00910882	0.00295986	2.54507	up	KRTAP6-3	Homo sapiens keratin associated protein 6-3 (KRTAP6-3), mRNA [NM_181605]
A_33_P3364060	0.0247253	0.0121967	2.54448	up	HR	Homo sapiens hairless homolog (mouse) (HR), transcript variant 1, mRNA [NM_005144]
A_23_P75800	0.00580144	0.001439	2.54407	up	RAB3IL1	Homo sapiens RAB3A interacting protein (rabin3)-like 1 (RAB3IL1), mRNA [NM_013401]
A_24_P229871	0.013238	0.00522462	2.54395	up		chromosome 17 open reading frame 54 [Source:HGNC Symbol;Acc:26863] [ENST00000321800]
A_24_P167377	0.0288593	0.0149004	2.54123	up	OR10P1	Homo sapiens olfactory receptor, family 10, subfamily P, member 1 (OR10P1), mRNA [NM_206899]
A_23_P111194	0.00981279	0.00332398	2.54112	up	SPDEF	Homo sapiens SAM pointed domain containing ets transcription factor (SPDEF), mRNA [NM_012391]
A_23_P502343	0.014273	0.00583268	2.54087	up	ADAM33	Homo sapiens ADAM metallopeptidase domain 33 (ADAM33), transcript variant 1, mRNA [NM_025220]
A_33_P3210379	0.010593	0.00372847	2.54075	up	SCGB3A1	Homo sapiens secretoglobin, family 3A, member 1 (SCGB3A1), mRNA [NM_052863]
A_23_P161004	0.00336312	0.000449858	2.53889	up	NR5A2	Homo sapiens nuclear receptor subfamily 5, group A, member 2 (NR5A2), transcript variant 1, mRNA [NM_205860]
A_33_P3226565	0.00396055	0.000670059	2.53872	up
A_33_P3242416	0.0288593	0.0149004	2.53837	up
A_33_P3210969	0.00910882	0.00295986	2.53743	up
A_33_P3316903	0.0229019	0.0110155	2.53718	up		PREDICTED: Homo sapiens hypothetical LOC100128750 (LOC100128750), partial miscRNA [XR_110873]
A_23_P209426	0.00443342	0.000868665	2.53575	up	TRAK2	Homo sapiens trafficking protein, kinesin binding 2 (TRAK2), mRNA [NM_015049]
A_33_P3378895	0.013238	0.00522462	2.53532	up	LOC340357	Homo sapiens hypothetical LOC340357 (LOC340357), non-coding RNA [NR_015383]
A_23_P424900	0.00240321	0.000110173	2.53528	up	C1orf88	Homo sapiens chromosome 1 open reading frame 88 (C1orf88), mRNA [NM_181643]
A_33_P3254900	0.00396055	0.000670059	2.53466	up		AF059569 actin binding protein MAYVEN {Homo sapiens} (exp=-1; wgp=0; cg=0), partial (29%) [THC2733494]
A_23_P332820	0.00626532	0.00162765	2.53452	up	IL17A	Homo sapiens interleukin 17A (IL17A), mRNA [NM_002190]
A_24_P400832	0.00910882	0.00295986	2.53429	up	LOC100130950	Homo sapiens hypothetical LOC100130950 (LOC100130950), non-coding RNA [NR_034082]
A_33_P3250015	0.0195233	0.00895364	2.53397	up		AGENCOURT_6484174 NIH_MGC_72 Homo sapiens cDNA clone IMAGE:5538196 5', mRNA sequence [BM473780]
A_23_P57379	0.00725072	0.00207492	2.53384	up	CDC45	Homo sapiens cell division cycle 45 homolog (S. cerevisiae) (CDC45), transcript variant 2, mRNA [NM_003504]
A_33_P3228435	0.00626532	0.00162765	2.53247	up	FXYD1	Homo sapiens FXYD domain containing ion transport regulator 1 (FXYD1), transcript variant a, mRNA [NM_005031]
A_33_P3291160	0.00336312	0.000449858	2.53198	up
A_33_P3398437	0.00725072	0.00207492	2.53185	up		Homo sapiens MSTP132 (MST132) mRNA, complete cds. [AF176922]
A_33_P3326634	0.012285	0.00467442	2.53163	up	GPC3	Homo sapiens glypican 3 (GPC3), transcript variant 1, mRNA [NM_001164617]
A_33_P3291329	0.0229019	0.0110155	2.53051	up	LOC100510004	PREDICTED: Homo sapiens hypothetical protein LOC100510004 (LOC100510004), mRNA [XM_003119032]
A_23_P23048	0.00239994	6.06562e-05	2.52992	up	S100A9	Homo sapiens S100 calcium binding protein A9 (S100A9), mRNA [NM_002965]
A_33_P3229452	0.0288593	0.0149004	2.52935	up	FLJ44477	Homo sapiens cDNA FLJ44477 fis, clone UTERU2031703. [AK126441]
A_24_P336853	0.00540739	0.0012707	2.52908	up	PNO1	Homo sapiens partner of NOB1 homolog (S. cerevisiae) (PNO1), mRNA [NM_020143]
A_23_P26294	0.00353278	0.000514374	2.52902	up	TPSG1	Homo sapiens tryptase gamma 1 (TPSG1), mRNA [NM_012467]
A_33_P3350673	0.00353278	0.000514374	2.52832	up	HOPX	Homo sapiens HOP homeobox (HOPX), transcript variant 5, mRNA [NM_001145460]
A_32_P40547	0.0266841	0.0134888	2.52791	up	MEG3	Homo sapiens maternally expressed 3 (non-protein coding) (MEG3), transcript variant 1, non-coding RNA [NR_002766]
A_33_P3326275	0.012285	0.00467442	2.52759	up		Homo sapiens cDNA: FLJ23120 fis, clone LNG07989. [AK026773]
A_33_P3229722	0.00675349	0.00183883	2.52739	up	PSMF1	Homo sapiens proteasome (prosome, macropain) inhibitor subunit 1 (PI31) (PSMF1), transcript variant 1, mRNA [NM_006814]
A_33_P3303469	0.0153651	0.00650382	2.52711	up
A_33_P3272962	0.00580144	0.001439	2.5259	up	DEFB128	Homo sapiens defensin, beta 128 (DEFB128), mRNA [NM_001037732]
A_33_P3422822	0.00353278	0.000514374	2.52575	up	GJC2	Homo sapiens gap junction protein, gamma 2, 47kDa (GJC2), mRNA [NM_020435]
A_33_P3267150	0.00675349	0.00183883	2.52386	up
A_33_P3366780	0.0266841	0.0134888	2.52183	up		Q9UQ53_HUMAN (Q9UQ53) UDP-N-acetylglucosamine: alpha-1,3-D-mannoside beta-1,4-N-acetylglucosaminyltransferase IV (Aminyltransferase), partial (94%) [THC2478738]
DCP_1_1	0.00843778	0.00263248	2.52176	up		Unknown
A_23_P130653	0.0266841	0.0134888	2.52046	up	RTBDN	Homo sapiens retbindin (RTBDN), transcript variant 2, mRNA [NM_031429]
A_33_P3376026	0.010593	0.00372847	2.52006	up		PREDICTED: Homo sapiens hypothetical LOC100128770 (LOC100128770), miscRNA [XR_109245]
A_23_P432005	0.00540739	0.0012707	2.51841	up	C2orf51	Homo sapiens chromosome 2 open reading frame 51 (C2orf51), mRNA [NM_152670]
A_33_P3303394	0.0266841	0.0134888	2.51777	up
A_33_P3378545	0.012285	0.00467442	2.51703	up		DB092099 TESTI4 Homo sapiens cDNA clone TESTI4041634 5', mRNA sequence [DB092099]
A_33_P3391005	0.00336312	0.000449858	2.5164	up	NEDD4L	Homo sapiens neural precursor cell expressed, developmentally down-regulated 4-like (NEDD4L), transcript variant j, mRNA [NM_001144967]
A_33_P3338491	0.00843778	0.00263248	2.51614	up	LOC392196	Homo sapiens ubiquitin specific peptidase 17-like 2 pseudogene (LOC392196), non-coding RNA [NR_003275]
A_33_P3219870	0.0362668	0.0199454	2.5156	up	PNPLA2	Homo sapiens patatin-like phospholipase domain containing 2 (PNPLA2), mRNA [NM_020376]
A_33_P3289466	0.00981279	0.00332398	2.51545	up
A_33_P3211965	0.045498	0.0264217	2.51535	up		UI-E-EJ0-ahi-b-22-0-UI.s1 UI-E-EJ0 Homo sapiens cDNA clone UI-E-EJ0-ahi-b-22-0-UI 3', mRNA sequence [BM674043]
A_33_P3290124	0.012285	0.00467442	2.5148	up	ASB10	Homo sapiens ankyrin repeat and SOCS box containing 10 (ASB10), transcript variant 1, mRNA [NM_001142459]
A_33_P3788355	0.00396055	0.000670059	2.51442	up	NAV2-AS4	Homo sapiens NAV2 antisense RNA 4 (non-protein coding) (NAV2-AS4), non-coding RNA [NR_033989]
A_24_P194420	0.00779363	0.00233853	2.51404	up	CCDC134	Homo sapiens coiled-coil domain containing 134 (CCDC134), mRNA [NM_024821]
A_23_P259292	0.00580144	0.001439	2.51399	up	C1QTNF5	Homo sapiens C1q and tumor necrosis factor related protein 5 (C1QTNF5), mRNA [NM_015645]
A_33_P3277328	0.010593	0.00372847	2.51389	up	LOC730102	Homo sapiens quinone oxidoreductase-like protein 2 pseudogene (LOC730102), non-coding RNA [NR_037167]
A_33_P3319967	0.014273	0.00583268	2.51178	up	ARG1	Homo sapiens arginase, liver (ARG1), mRNA [NM_000045]
A_24_P185117	0.00336312	0.000449858	2.51128	up	RILP	Homo sapiens Rab interacting lysosomal protein (RILP), mRNA [NM_031430]
A_23_P28707	0.0422137	0.0240856	2.51122	up	OGFR	Homo sapiens opioid growth factor receptor (OGFR), mRNA [NM_007346]
A_23_P317207	0.00626532	0.00162765	2.51092	up	ATXN7L2	Homo sapiens ataxin 7-like 2 (ATXN7L2), mRNA [NM_153340]
A_33_P3302125	0.00324281	0.000392958	2.5097	up	LCE2A	Homo sapiens late cornified envelope 2A (LCE2A), mRNA [NM_178428]
A_32_P175349	0.014273	0.00583268	2.5096	up		cDNA FLJ46600 fis, clone THYMU3047144 [Source:UniProtKB/TrEMBL;Acc:Q6ZR66] [ENST00000374945]
A_33_P3358019	0.014273	0.00583268	2.50915	up
A_24_P56130	0.00239994	1.73368e-05	2.50804	up	MYL6	Homo sapiens myosin, light chain 6, alkali, smooth muscle and non-muscle (MYL6), transcript variant 2, mRNA [NM_079423]
A_33_P3290924	0.0029323	0.000298751	2.50741	up	BAG1	Homo sapiens BCL2-associated athanogene (BAG1), transcript variant 1, mRNA [NM_001172415]
A_23_P118095	0.0247253	0.0121967	2.50491	up	RPL3L	Homo sapiens ribosomal protein L3-like (RPL3L), mRNA [NM_005061]
A_23_P80684	0.00353278	0.000514374	2.50479	up	PHF7	Homo sapiens PHD finger protein 7 (PHF7), transcript variant 2, mRNA [NM_173341]
DCP_20_5	0.00580144	0.001439	2.50291	up		Unknown
A_24_P208436	0.00626532	0.00162765	2.50246	up	PDE1A	Homo sapiens phosphodiesterase 1A, calmodulin-dependent (PDE1A), transcript variant 2, mRNA [NM_001003683]
A_33_P3381235	0.00675349	0.00183883	2.50225	up	LOC100127888	Homo sapiens hypothetical LOC100127888 (LOC100127888), non-coding RNA [NR_024470]
A_33_P3220347	0.0041998	0.000763387	2.50187	up	CNPY1	Homo sapiens canopy 1 homolog (zebrafish) (CNPY1), mRNA [NM_001103176]
A_33_P3851788	0.00471151	0.000987274	2.50166	up	C19orf23	Homo sapiens chromosome 19 open reading frame 23 (C19orf23), non-coding RNA [NR_027271]
A_23_P43490	0.0166759	0.00724364	2.50111	up	CDKN2A	Homo sapiens cyclin-dependent kinase inhibitor 2A (melanoma, p16, inhibits CDK4) (CDKN2A), transcript variant 3, mRNA [NM_058197]
A_24_P66312	0.00540739	0.0012707	2.49871	up	KRTAP12-1	Homo sapiens keratin associated protein 12-1 (KRTAP12-1), mRNA [NM_181686]
A_23_P166023	0.00353278	0.000514374	2.49567	up	PFDN4	Homo sapiens prefoldin subunit 4 (PFDN4), mRNA [NM_002623]
A_33_P3235204	0.0153651	0.00650382	2.49542	up	ELMOD3	Homo sapiens ELMO/CED-12 domain containing 3 (ELMOD3), transcript variant 1, mRNA [NM_032213]
A_24_P247273	0.0229019	0.0110155	2.49502	up		chromosome 11 open reading frame 89 [Source:HGNC Symbol;Acc:35118] [ENST00000391480]
A_33_P3404336	0.00580144	0.001439	2.49466	up		PREDICTED: Homo sapiens hypothetical protein LOC100289105 (LOC100289105), mRNA [XM_002343592]
A_33_P3461633	0.00353278	0.000514374	2.49398	up	LOC284454	Homo sapiens hypothetical LOC284454 (LOC284454), non-coding RNA [NR_036515]
A_24_P413470	0.0041998	0.000763387	2.49354	up	TP73	Homo sapiens tumor protein p73 (TP73), transcript variant 1, mRNA [NM_005427]
A_23_P37983	0.00336312	0.000449858	2.49245	up	MT1B	Homo sapiens metallothionein 1B (MT1B), mRNA [NM_005947]
A_33_P3289396	0.00779363	0.00233853	2.49216	up	LOC729737	Homo sapiens hypothetical LOC729737 (LOC729737), non-coding RNA [NR_039983]
A_33_P3262167	0.0114407	0.00417722	2.49162	up
A_33_P3354851	0.012285	0.00467442	2.49158	up		Human mRNA for T cell receptor V alpha gene segment V-alpha-w29, clone IGRa07. [X58768]
A_33_P3238290	0.00675349	0.00183883	2.49146	up	FAM65C	Homo sapiens family with sequence similarity 65, member C (FAM65C), mRNA [NM_080829]
A_33_P3404525	0.0114407	0.00417722	2.49135	up	ASGR1	Homo sapiens cDNA, FLJ98718. [AK308677]
A_33_P3554318	0.00725072	0.00207492	2.49103	up	TRIM3	Homo sapiens tripartite motif containing 3 (TRIM3), transcript variant 1, mRNA [NM_006458]
A_33_P3268686	0.00471151	0.000987274	2.49068	up	FBXW12	Homo sapiens F-box and WD repeat domain containing 12 (FBXW12), transcript variant 1, mRNA [NM_207102]
A_33_P3394347	0.00374449	0.000587433	2.49049	up	CLRN1-AS1	Homo sapiens CLRN1 antisense RNA 1 (non-protein coding) (CLRN1-AS1), non-coding RNA [NR_024066]
A_33_P3277611	0.00502851	0.00112073	2.49025	up	TMEM8C	Homo sapiens transmembrane protein 8C (TMEM8C), mRNA [NM_001080483]
A_33_P3259183	0.0166759	0.00724364	2.48991	up	FAM78B	Homo sapiens family with sequence similarity 78, member B (FAM78B), mRNA [NM_001017961]
A_33_P3379763	0.00540739	0.0012707	2.48986	up
A_33_P3322415	0.00540739	0.0012707	2.48895	up	MARK4	Homo sapiens MAP/microtubule affinity-regulating kinase 4 (MARK4), transcript variant 2, mRNA [NM_031417]
A_33_P3217393	0.010593	0.00372847	2.48857	up	CD276	Homo sapiens CD276 molecule (CD276), transcript variant 1, mRNA [NM_001024736]
A_33_P3354176	0.014273	0.00583268	2.48842	up	MYOF	myoferlin [Source:HGNC Symbol;Acc:3656] [ENST00000371488]
A_23_P149200	0.00981279	0.00332398	2.48772	up	CDC20	Homo sapiens cell division cycle 20 homolog (S. cerevisiae) (CDC20), mRNA [NM_001255]
A_33_P3209497	0.00471151	0.000987274	2.48748	up		GB
A_23_P130642	0.00324281	0.000392958	2.48701	up	GBP6	Homo sapiens guanylate binding protein family, member 6 (GBP6), mRNA [NM_198460]
A_23_P20697	0.013238	0.00522462	2.48677	up	ADAMTSL2	Homo sapiens ADAMTS-like 2 (ADAMTSL2), transcript variant 1, mRNA [NM_014694]
A_23_P72584	0.00675349	0.00183883	2.48558	up	ACBD7	Homo sapiens acyl-CoA binding domain containing 7 (ACBD7), mRNA [NM_001039844]
A_33_P3325349	0.00580144	0.001439	2.48539	up	TSPAN5	Homo sapiens tetraspanin 5 (TSPAN5), mRNA [NM_005723]
A_33_P3414912	0.00239994	5.20893e-05	2.48402	up	NPL	Homo sapiens N-acetylneuraminate pyruvate lyase (dihydrodipicolinate synthase) (NPL), transcript variant 3, mRNA [NM_001200056]
A_32_P122240	0.0247253	0.0121967	2.48287	up	ASCL5	PREDICTED: Homo sapiens achaete-scute complex homolog 5 (Drosophila) (ASCL5), mRNA [XM_940966]
A_33_P3331282	0.0114407	0.00417722	2.48089	up	LOC648987	Homo sapiens hypothetical LOC648987 (LOC648987), transcript variant 1, non-coding RNA [NR_034085]
A_33_P3309999	0.0211139	0.00993701	2.47976	up	DCAF12L2	Homo sapiens DDB1 and CUL4 associated factor 12-like 2 (DCAF12L2), mRNA [NM_001013628]
A_23_P413285	0.00910882	0.00295986	2.47869	up	CC2D2A	Homo sapiens coiled-coil and C2 domain containing 2A (CC2D2A), transcript variant 1, mRNA [NM_001080522]
A_33_P3263387	0.00981279	0.00332398	2.47805	up	TTLL4	Homo sapiens tubulin tyrosine ligase-like family, member 4 (TTLL4), mRNA [NM_014640]
A_24_P227450	0.00981279	0.00332398	2.47779	up	ACAD10	Homo sapiens acyl-CoA dehydrogenase family, member 10 (ACAD10), transcript variant 2, mRNA [NM_025247]
A_24_P357100	0.00471151	0.000987274	2.47772	up	RASD2	Homo sapiens RASD family, member 2 (RASD2), mRNA [NM_014310]
A_23_P51711	0.012285	0.00467442	2.47635	up	CELA2B	Homo sapiens chymotrypsin-like elastase family, member 2B (CELA2B), mRNA [NM_015849]
A_33_P3258660	0.00353278	0.000514374	2.47605	up	SCD5	Homo sapiens stearoyl-CoA desaturase 5 (SCD5), transcript variant 2, mRNA [NM_024906]
A_23_P112159	0.00239994	4.46777e-05	2.47545	up	EIF2C2	Homo sapiens eukaryotic translation initiation factor 2C, 2 (EIF2C2), transcript variant 1, mRNA [NM_012154]
A_33_P3389394	0.0288593	0.0149004	2.47472	up	RPPH1	Homo sapiens ribonuclease P RNA component H1 (RPPH1), RNase P RNA [NR_002312]
A_33_P3324004	0.00540739	0.0012707	2.47471	up	CCL15	Homo sapiens chemokine (C-C motif) ligand 15 (CCL15), mRNA [NM_032965]
A_24_P213950	0.014273	0.00583268	2.47428	up	HEPACAM	Homo sapiens hepatic and glial cell adhesion molecule (HEPACAM), mRNA [NM_152722]
A_33_P3262089	0.0114407	0.00417722	2.4714	up	OR8G2	Homo sapiens olfactory receptor, family 8, subfamily G, member 2 (OR8G2), mRNA [NM_001007249]
A_23_P160849	0.0041998	0.000763387	2.47058	up	FCER1G	Homo sapiens Fc fragment of IgE, high affinity I, receptor for; gamma polypeptide (FCER1G), mRNA [NM_004106]
A_33_P3247534	0.0179874	0.00805811	2.47048	up	LOC389834	Homo sapiens ankyrin repeat domain 57 pseudogene (LOC389834), non-coding RNA [NR_027420]
A_33_P3256565	0.0041998	0.000763387	2.4684	up
A_33_P3287396	0.012285	0.00467442	2.46774	up	LOC100127940	Homo sapiens cDNA FLJ33307 fis, clone BNGH42004076. [AK090626]
A_24_P357518	0.00268832	0.000226031	2.4667	up	RPL21	Homo sapiens ribosomal protein L21 (RPL21), mRNA [NM_000982]
A_24_P104512	0.0288593	0.0149004	2.46669	up	EVPL	Homo sapiens envoplakin (EVPL), mRNA [NM_001988]
A_33_P3278159	0.00675349	0.00183883	2.46591	up
A_24_P43876	0.00239994	2.79851e-05	2.4645	up	C9orf40	Homo sapiens chromosome 9 open reading frame 40 (C9orf40), mRNA [NM_017998]
A_23_P120435	0.00981279	0.00332398	2.46442	up	WFDC3	Homo sapiens WAP four-disulfide core domain 3 (WFDC3), mRNA [NM_080614]
A_24_P263937	0.00308815	0.00034284	2.46435	up	CCDC23	Homo sapiens coiled-coil domain containing 23 (CCDC23), mRNA [NM_199342]
A_33_P3308115	0.00239994	3.82738e-05	2.46343	up		Homo sapiens, Similar to LOC223018, clone IMAGE:4732541, mRNA. [BC029410]
A_33_P3307490	0.00540739	0.0012707	2.463	up	SYNRG	synergin, gamma [Source:HGNC Symbol;Acc:557] [ENST00000378189]
(+)E1A_r60_1	0.00981279	0.00332398	2.46284	up		Unknown
A_33_P3417502	0.0211139	0.00993701	2.46259	up	WNT3A	Homo sapiens wingless-type MMTV integration site family, member 3A (WNT3A), mRNA [NM_033131]
A_33_P3539223	0.00725072	0.00207492	2.46165	up	C9orf100	Homo sapiens chromosome 9 open reading frame 100 (C9orf100), mRNA [NM_032818]
A_33_P3315634	0.00675349	0.00183883	2.46089	up	NKX1-1	PREDICTED: Homo sapiens NK1 homeobox 1 (NKX1-1), mRNA [XM_937659]
A_33_P3239790	0.013238	0.00522462	2.46021	up	ZNF646	Homo sapiens zinc finger protein 646 (ZNF646), mRNA [NM_014699]
A_33_P3391387	0.00910882	0.00295986	2.45928	up	LOC100268168	Homo sapiens hypothetical LOC100268168 (LOC100268168), transcript variant 1, non-coding RNA [NR_026682]
A_33_P3243812	0.00471151	0.000987274	2.45869	up	WASF1	Homo sapiens WAS protein family, member 1 (WASF1), transcript variant 1, mRNA [NM_003931]
A_33_P3283552	0.012285	0.00467442	2.45861	up	LOC100132781	Homo sapiens cyclin Y-like 1 pseudogene (LOC100132781), non-coding RNA [NR_038890]
A_33_P3330877	0.00443342	0.000868665	2.45713	up
A_33_P3326382	0.00540739	0.0012707	2.45703	up	STX1B	Homo sapiens syntaxin 1B (STX1B), mRNA [NM_052874]
A_33_P3499102	0.00580144	0.001439	2.45692	up	RBM10	Homo sapiens cDNA FLJ40796 fis, clone TRACH2007754, highly similar to DXS8237E PROTEIN. [AK098115]
A_24_P303091	0.0114407	0.00417722	2.45637	up	CXCL10	Homo sapiens chemokine (C-X-C motif) ligand 10 (CXCL10), mRNA [NM_001565]
A_33_P3315841	0.00471151	0.000987274	2.45559	up
A_23_P406785	0.0336065	0.0181189	2.45544	up	C9orf50	Homo sapiens chromosome 9 open reading frame 50 (C9orf50), mRNA [NM_199350]
A_23_P206018	0.00374449	0.000587433	2.45533	up	TPM1	Homo sapiens tropomyosin 1 (alpha) (TPM1), transcript variant 3, mRNA [NM_001018004]
A_33_P3327470	0.0311231	0.0164406	2.45518	up		Q6I984_HUMAN (Q6I984) Acidic neurotrophin 6 alpha (Fragment), complete [THC2606816]
A_33_P3340926	0.00910882	0.00295986	2.45515	up	KIR3DX1	Homo sapiens killer cell immunoglobulin-like receptor, three domains, X1 (KIR3DX1), non-coding RNA [NR_026716]
A_33_P3319486	0.00240321	0.000110173	2.45473	up
A_24_P101651	0.00910882	0.00295986	2.45332	up		CSAG family, member 4 [Source:HGNC Symbol;Acc:20923] [ENST00000361201]
A_33_P3211327	0.00725072	0.00207492	2.45307	up	LOC100130348	Uncharacterized protein [Source:UniProtKB/TrEMBL;Acc:E9PME8] [ENST00000334821]
A_23_P354217	0.00353278	0.000514374	2.45272	up	TMEM151A	Homo sapiens transmembrane protein 151A (TMEM151A), mRNA [NM_153266]
A_33_P3264746	0.00336312	0.000449858	2.45233	up
A_23_P143643	0.00725072	0.00207492	2.45222	up	ASCC2	Homo sapiens activating signal cointegrator 1 complex subunit 2 (ASCC2), transcript variant 1, mRNA [NM_032204]
A_33_P3229328	0.010593	0.00372847	2.45161	up	NBPF6	Homo sapiens neuroblastoma breakpoint family, member 6 (NBPF6), transcript variant 2, mRNA [NM_001143988]
A_33_P3760937	0.0266841	0.0134888	2.45157	up	LOC497256	Homo sapiens cDNA FLJ37669 fis, clone BRHIP2011891. [AK094988]
A_33_P3302210	0.00443342	0.000868665	2.45106	up	LOC100129129	PREDICTED: Homo sapiens hypothetical LOC100129129 (LOC100129129), partial miscRNA [XR_113108]
A_33_P3236858	0.0336065	0.0181189	2.44986	up	TGFB1I1	Homo sapiens transforming growth factor beta 1 induced transcript 1 (TGFB1I1), transcript variant 1, mRNA [NM_001042454]
A_33_P3315819	0.00779363	0.00233853	2.44863	up	LOC728208	PREDICTED: Homo sapiens hypothetical LOC728208 (LOC728208), partial miscRNA [XR_108453]
A_23_P337658	0.00502851	0.00112073	2.44703	up	ALPI	Homo sapiens alkaline phosphatase, intestinal (ALPI), mRNA [NM_001631]
A_33_P3256785	0.0153651	0.00650382	2.44612	up	CARM1	Homo sapiens coactivator-associated arginine methyltransferase 1 (CARM1), mRNA [NM_199141]
A_33_P3309501	0.0179874	0.00805811	2.44595	up	LOC100507184	PREDICTED: Homo sapiens hypothetical protein LOC100507184 (LOC100507184), mRNA [XM_003118917]
A_23_P126540	0.00779363	0.00233853	2.44579	up	ADORA3	Homo sapiens adenosine A3 receptor (ADORA3), transcript variant 1, mRNA [NM_020683]
A_33_P3437907	0.00324281	0.000392958	2.44536	up	FAM171A2	Homo sapiens family with sequence similarity 171, member A2 (FAM171A2), mRNA [NM_198475]
A_23_P258381	0.0288593	0.0149004	2.44451	up	SPSB4	Homo sapiens splA/ryanodine receptor domain and SOCS box containing 4 (SPSB4), mRNA [NM_080862]
A_23_P82000	0.0114407	0.00417722	2.44404	up	TEAD3	Homo sapiens TEA domain family member 3 (TEAD3), mRNA [NM_003214]
A_23_P107483	0.00843778	0.00263248	2.44361	up	OR3A3	Homo sapiens olfactory receptor, family 3, subfamily A, member 3 (OR3A3), mRNA [NM_012373]
A_33_P3518572	0.00471151	0.000987274	2.44278	up	LOC100287314	Homo sapiens hypothetical LOC100287314 (LOC100287314), non-coding RNA [NR_040245]
A_23_P100499	0.00626532	0.00162765	2.44123	up	ROGDI	Homo sapiens rogdi homolog (Drosophila) (ROGDI), mRNA [NM_024589]
A_33_P3312209	0.00540739	0.0012707	2.44077	up
A_33_P3422897	0.00240321	0.000127512	2.43988	up	ABCA1	Homo sapiens ATP-binding cassette, sub-family A (ABC1), member 1 (ABCA1), mRNA [NM_005502]
A_23_P82286	0.00626532	0.00162765	2.43983	up	ZAN	Homo sapiens zonadhesin (ZAN), transcript variant 6, mRNA [NM_173059]
A_24_P235429	0.00240321	0.0001474	2.4397	up	ABCA1	Homo sapiens ATP-binding cassette, sub-family A (ABC1), member 1 (ABCA1), mRNA [NM_005502]
A_23_P128470	0.00626532	0.00162765	2.43907	up	CLEC12A	Homo sapiens C-type lectin domain family 12, member A (CLEC12A), transcript variant 1, mRNA [NM_138337]
A_23_P258164	0.0491437	0.0289512	2.43791	up	CORT	Homo sapiens cortistatin (CORT), mRNA [NM_001302]
A_33_P3287348	0.00471151	0.000987274	2.43681	up	CHN2	Homo sapiens chimerin (chimaerin) 2 (CHN2), transcript variant 2, mRNA [NM_004067]
A_33_P3362208	0.00443342	0.000868665	2.43574	up	LOC100129233	PREDICTED: Homo sapiens hypothetical LOC100129233 (LOC100129233), miscRNA [XR_110553]
A_33_P3341234	0.00240321	0.0001474	2.43511	up	UBE2H	Homo sapiens ubiquitin-conjugating enzyme E2H (UBE2H), transcript variant 1, mRNA [NM_003344]
A_33_P3333900	0.0041998	0.000763387	2.43434	up	LOC100129572	Homo sapiens cDNA FLJ38722 fis, clone KIDNE2010084. [AK096041]
A_32_P407245	0.0266841	0.0134888	2.43258	up	DNAJC22	Homo sapiens DnaJ (Hsp40) homolog, subfamily C, member 22 (DNAJC22), mRNA [NM_024902]
A_33_P3332302	0.00324281	0.000392958	2.4322	up	MTVR2	Homo sapiens mouse mammary tumor virus receptor homolog 2 (MTVR2), non-coding RNA [NR_027025]
A_23_P103034	0.0422137	0.0240856	2.43171	up	CRYBA4	Homo sapiens crystallin, beta A4 (CRYBA4), mRNA [NM_001886]
A_23_P420417	0.0041998	0.000763387	2.43119	up	TLCD1	Homo sapiens TLC domain containing 1 (TLCD1), transcript variant 1, mRNA [NM_138463]
A_24_P366566	0.0166759	0.00724364	2.43051	up	OR5H1	Homo sapiens olfactory receptor, family 5, subfamily H, member 1 (OR5H1), mRNA [NM_001005338]
A_23_P409438	0.00779363	0.00233853	2.42987	up	IL28A	Homo sapiens interleukin 28A (interferon, lambda 2) (IL28A), mRNA [NM_172138]
A_24_P349274	0.00981279	0.00332398	2.42955	up	OR4X2	Homo sapiens olfactory receptor, family 4, subfamily X, member 2 (OR4X2), mRNA [NM_001004727]
A_33_P3333038	0.00324281	0.000392958	2.42841	up	PTMS	Homo sapiens parathymosin (PTMS), mRNA [NM_002824]
A_24_P162979	0.00396055	0.000670059	2.42812	up	ANKRD53	Homo sapiens ankyrin repeat domain 53 (ANKRD53), transcript variant 2, mRNA [NM_024933]
A_33_P3292130	0.00779363	0.00233853	2.42795	up		Q2JG47_FRASC (Q2JG47) Methyltransferase type 11, partial (6%) [THC2566648]
A_23_P165624	0.00336312	0.000449858	2.42753	up	TNFAIP6	Homo sapiens tumor necrosis factor, alpha-induced protein 6 (TNFAIP6), mRNA [NM_007115]
A_33_P3392213	0.00540739	0.0012707	2.42661	up
A_33_P3220045	0.00502851	0.00112073	2.42622	up	AKNA	AT-hook transcription factor [Source:HGNC Symbol;Acc:24108] [ENST00000394574]
A_32_P145153	0.00240321	0.0001474	2.42502	up	RPL31	Homo sapiens ribosomal protein L31 (RPL31), transcript variant 1, mRNA [NM_000993]
A_33_P3317731	0.00443342	0.000868665	2.42397	up		Homo sapiens cDNA FLJ27366 fis, clone UBA02727. [AK130876]
A_33_P3352004	0.00540739	0.0012707	2.42333	up
A_33_P3333752	0.0041998	0.000763387	2.42144	up	FAM183A	family with sequence similarity 183, member A [Source:HGNC Symbol;Acc:34347] [ENST00000409396]
A_33_P3219578	0.00396055	0.000670059	2.41999	up	ZIC1	Human clone 23814 mRNA sequence. [U79264]
A_24_P265506	0.00725072	0.00207492	2.41997	up	NTRK1	Homo sapiens neurotrophic tyrosine kinase, receptor, type 1 (NTRK1), transcript variant 2, mRNA [NM_002529]
A_33_P3226105	0.00910882	0.00295986	2.4196	up
A_33_P3679768	0.00324281	0.000392958	2.41924	up		xv20h02.x1 Soares_NFL_T_GBC_S1 Homo sapiens cDNA clone IMAGE:2813715 3', mRNA sequence [AW303581]
A_33_P3222664	0.0211139	0.00993701	2.41856	up		PREDICTED: Homo sapiens hypothetical protein LOC100133214 (LOC100133214), mRNA [XM_001718031]
A_23_P4133	0.00279226	0.000260018	2.4156	up	AOC2	Homo sapiens amine oxidase, copper containing 2 (retina-specific) (AOC2), transcript variant 1, mRNA [NM_001158]
A_33_P3416376	0.00981279	0.00332398	2.4144	up		UI-H-FL1-bgt-o-17-0-UI.s1 NCI_CGAP_FL1 Homo sapiens cDNA clone UI-H-FL1-bgt-o-17-0-UI 3', mRNA sequence [BU633092]
A_33_P3307163	0.00502851	0.00112073	2.41389	up	RBM20	Homo sapiens RNA binding motif protein 20 (RBM20), mRNA [NM_001134363]
A_33_P3290829	0.00353278	0.000514374	2.41334	up	LOC100128703	Homo sapiens cDNA FLJ46317 fis, clone TESTI4041832. [AK128830]
A_23_P306223	0.0041998	0.000763387	2.41218	up	ARX	Homo sapiens aristaless related homeobox (ARX), mRNA [NM_139058]
A_23_P217845	0.012285	0.00467442	2.41211	up	RGS16	Homo sapiens regulator of G-protein signaling 16 (RGS16), mRNA [NM_002928]
A_33_P3298043	0.00239994	7.05458e-05	2.41094	up	ABCC6	Homo sapiens ATP-binding cassette, sub-family C (CFTR/MRP), member 6 (ABCC6), transcript variant 2, mRNA [NM_001079528]
A_23_P99741	0.00239994	4.46777e-05	2.41062	up	CDKL1	Homo sapiens cyclin-dependent kinase-like 1 (CDC2-related kinase) (CDKL1), mRNA [NM_004196]
A_33_P3419691	0.00580144	0.001439	2.40975	up	GATS	Homo sapiens GATS, stromal antigen 3 opposite strand (GATS), transcript variant 2, non-coding RNA [NR_028038]
A_24_P217848	0.00239994	3.82738e-05	2.40952	up	HIST1H2AK	Homo sapiens histone cluster 1, H2ak (HIST1H2AK), mRNA [NM_003510]
A_24_P370172	0.00308815	0.00034284	2.40919	up	LILRA5	Homo sapiens leukocyte immunoglobulin-like receptor, subfamily A (with TM domain), member 5 (LILRA5), transcript variant 3, mRNA [NM_181879]
A_33_P3412294	0.00580144	0.001439	2.40863	up	ZSCAN2	Homo sapiens zinc finger and SCAN domain containing 2 (ZSCAN2), transcript variant 1, mRNA [NM_181877]
A_33_P3210443	0.0166759	0.00724364	2.40848	up	LOC145216	Homo sapiens hypothetical LOC145216 (LOC145216), non-coding RNA [NR_038436]
A_33_P3219682	0.0229019	0.0110155	2.408	up		yx87g09.r1 Soares melanocyte 2NbHM Homo sapiens cDNA clone IMAGE:268768 5', mRNA sequence [N35358]
A_33_P3303031	0.00725072	0.00207492	2.40746	up	FLJ40606	Homo sapiens hypothetical protein LOC643549, mRNA (cDNA clone IMAGE:40147028). [BC133006]
A_23_P113005	0.0362668	0.0199454	2.40735	up	EFNA1	Homo sapiens ephrin-A1 (EFNA1), transcript variant 1, mRNA [NM_004428]
A_33_P3296024	0.00725072	0.00207492	2.40729	up	SALL3	Homo sapiens sal-like 3 (Drosophila) (SALL3), mRNA [NM_171999]
A_33_P3285092	0.014273	0.00583268	2.40671	up	LOC100129763	Homo sapiens cDNA FLJ44135 fis, clone THYMU2009134. [AK126123]
A_24_P122050	0.00779363	0.00233853	2.4054	up	PSMF1	Homo sapiens proteasome (prosome, macropain) inhibitor subunit 1 (PI31) (PSMF1), transcript variant 1, mRNA [NM_006814]
A_33_P3806721	0.0336065	0.0181189	2.40517	up	JMJD5	Homo sapiens jumonji domain containing 5 (JMJD5), transcript variant 1, mRNA [NM_001145348]
A_33_P3404123	0.0114407	0.00417722	2.40496	up	KRTAP9-7	keratin associated protein 9-7 [Source:HGNC Symbol;Acc:18915] [ENST00000391354]
A_23_P61498	0.0166759	0.00724364	2.40431	up	KRT76	Homo sapiens keratin 76 (KRT76), mRNA [NM_015848]
A_33_P3326812	0.00580144	0.001439	2.40383	up	LOC100130152	Homo sapiens cDNA FLJ45869 fis, clone OCBBF3004908. [AK127768]
A_33_P3295415	0.012285	0.00467442	2.40363	up	ZBTB3	Homo sapiens zinc finger and BTB domain containing 3 (ZBTB3), mRNA [NM_024784]
A_33_P3216372	0.0229019	0.0110155	2.40346	up	IQGAP2	Homo sapiens IQ motif containing GTPase activating protein 2 (IQGAP2), mRNA [NM_006633]
A_24_P88079	0.0195233	0.00895364	2.40316	up	MUC6	Homo sapiens mucin 6, oligomeric mucus/gel-forming (MUC6), mRNA [NM_005961]
A_23_P30264	0.00471151	0.000987274	2.40267	up	IPO11	Homo sapiens importin 11 (IPO11), transcript variant 2, mRNA [NM_016338]
A_23_P353574	0.00260242	0.000196249	2.40218	up	NEK7	Homo sapiens NIMA (never in mitosis gene a)-related kinase 7 (NEK7), mRNA [NM_133494]
A_24_P128683	0.00725072	0.00207492	2.40204	up	CNPPD1	Homo sapiens cyclin Pas1/PHO80 domain containing 1 (CNPPD1), mRNA [NM_015680]
A_33_P3788618	0.0247253	0.0121967	2.40193	up	ACER2	Homo sapiens alkaline ceramidase 2 (ACER2), mRNA [NM_001010887]
A_23_P69513	0.0229019	0.0110155	2.40147	up	RGS12	Homo sapiens regulator of G-protein signaling 12 (RGS12), transcript variant 1, mRNA [NM_198229]
A_33_P3223243	0.0229019	0.0110155	2.40137	up	ST7L	suppression of tumorigenicity 7 like [Source:HGNC Symbol;Acc:18441] [ENST00000369664]
A_23_P501713	0.0166759	0.00724364	2.40047	up	IL1F10	Homo sapiens interleukin 1 family, member 10 (theta) (IL1F10), transcript variant 1, mRNA [NM_032556]
A_33_P3396129	0.014273	0.00583268	2.4003	up	KATNB1	Homo sapiens mRNA for katanin p80 subunit B 1 variant protein. [AB209250]
A_33_P3231645	0.00626532	0.00162765	2.39916	up
A_33_P3414202	0.00240321	0.0001474	2.39903	up	MBNL3	Homo sapiens muscleblind-like 3 (Drosophila) (MBNL3), transcript variant 6, mRNA [NM_001170704]
A_24_P208909	0.0288593	0.0149004	2.39818	up	TRIM2	Homo sapiens tripartite motif containing 2 (TRIM2), transcript variant 1, mRNA [NM_015271]
A_24_P178065	0.00443342	0.000868665	2.39775	up	PHLDB2	Homo sapiens pleckstrin homology-like domain, family B, member 2, mRNA (cDNA clone IMAGE:5169755), complete cds. [BC038806]
A_33_P3438201	0.014273	0.00583268	2.39716	up
A_33_P3280421	0.00910882	0.00295986	2.39439	up	CDC14C	Homo sapiens CDC14 cell division cycle 14 homolog C (S. cerevisiae) (CDC14C), non-coding RNA [NR_003595]
A_33_P3237552	0.00443342	0.000868665	2.39418	up	FIBCD1	Homo sapiens fibrinogen C domain containing 1 (FIBCD1), transcript variant 1, mRNA [NM_032843]
A_33_P3304282	0.00239994	6.06562e-05	2.39348	up	RPS15A	Homo sapiens ribosomal protein S15a (RPS15A), transcript variant 2, mRNA [NM_001019]
A_23_P42241	0.0288593	0.0149004	2.393	up	OR5V1	Homo sapiens olfactory receptor, family 5, subfamily V, member 1 (OR5V1), mRNA [NM_030876]
A_33_P3293180	0.00239994	6.06562e-05	2.39236	up		full-length cDNA clone CS0DF005YD12 of Fetal brain of Homo sapiens (human). [CR605783]
A_33_P3374030	0.00580144	0.001439	2.39222	up	LOC100132197	Homo sapiens cDNA FLJ43966 fis, clone TESTI4017137. [AK125954]
A_32_P470728	0.00626532	0.00162765	2.39194	up	GSX1	Homo sapiens GS homeobox 1 (GSX1), mRNA [NM_145657]
DCP_1_0	0.00910882	0.00295986	2.39176	up		Unknown
A_33_P3220445	0.0288593	0.0149004	2.39117	up	SMAD5	Homo sapiens SMAD family member 5 (SMAD5), transcript variant 2, mRNA [NM_001001419]
A_33_P3298750	0.00540739	0.0012707	2.39056	up		Homo sapiens cDNA clone IMAGE:3463076. [BC012881]
A_33_P3356752	0.00308815	0.00034284	2.38921	up	GPER	Homo sapiens G protein-coupled estrogen receptor 1 (GPER), transcript variant 3, mRNA [NM_001039966]
A_33_P3381851	0.014273	0.00583268	2.38901	up	KRTAP10-10	Homo sapiens keratin associated protein 10-10 (KRTAP10-10), mRNA [NM_181688]
A_24_P320163	0.00626532	0.00162765	2.38852	up	PPBPL2	Homo sapiens pro-platelet basic protein-like 2 (PPBPL2), non-coding RNA [NR_026769]
A_33_P3375790	0.0288593	0.0149004	2.38841	up	RFPL4A	Homo sapiens ret finger protein-like 4A (RFPL4A), mRNA [NM_001145014]
A_23_P33072	0.00353278	0.000514374	2.38763	up	MAF1	Homo sapiens MAF1 homolog (S. cerevisiae) (MAF1), mRNA [NM_032272]
A_33_P3337727	0.00725072	0.00207492	2.38732	up		Q6QMY6_RAT (Q6QMY6) Hepatic protein EIIH, partial (11%) [THC2641208]
A_24_P132633	0.012285	0.00467442	2.38725	up	C9orf71	Homo sapiens chromosome 9 open reading frame 71 (C9orf71), mRNA [NM_153237]
A_33_P3334843	0.045498	0.0264217	2.38633	up		Homo sapiens pp13439 mRNA, complete cds. [AF318333]
A_33_P3402010	0.0336065	0.0181189	2.38581	up	LOC100508141	PREDICTED: Homo sapiens hypothetical protein LOC100508141 (LOC100508141), mRNA [XM_003119578]
A_33_P3278187	0.0029323	0.000298751	2.38535	up	SLC35D2	Homo sapiens solute carrier family 35, member D2 (SLC35D2), mRNA [NM_007001]
(+)E1A_r60_a97	0.00910882	0.00295986	2.38518	up		Unknown
A_23_P92727	0.00580144	0.001439	2.38479	up	RAI14	Homo sapiens retinoic acid induced 14 (RAI14), transcript variant 1, mRNA [NM_015577]
A_32_P14744	0.00239994	2.79851e-05	2.38349	up	RPS15A	Homo sapiens ribosomal protein S15a (RPS15A), transcript variant 2, mRNA [NM_001019]
A_33_P3221177	0.00336312	0.000449858	2.38313	up	ZDHHC20	Homo sapiens zinc finger, DHHC-type containing 20 (ZDHHC20), mRNA [NM_153251]
A_33_P3232742	0.00240321	0.000110173	2.38264	up
A_24_P23445	0.00279226	0.000260018	2.38208	up	RNU12	Homo sapiens RNA, U12 small nuclear (RNU12), small nuclear RNA [NR_029422]
A_24_P401990	0.0336065	0.0181189	2.38068	up	ERCC2	Homo sapiens excision repair cross-complementing rodent repair deficiency, complementation group 2 (ERCC2), transcript variant 1, mRNA [NM_000400]
A_33_P3269570	0.00443342	0.000868665	2.37996	up	CD160	CD160 molecule [Source:HGNC Symbol;Acc:17013] [ENST00000369290]
A_23_P100220	0.00779363	0.00233853	2.37988	up	ESRP2	Homo sapiens epithelial splicing regulatory protein 2 (ESRP2), mRNA [NM_024939]
A_33_P3245133	0.0153651	0.00650382	2.37929	up
A_23_P389987	0.00580144	0.001439	2.37909	up	TLX2	Homo sapiens T-cell leukemia homeobox 2 (TLX2), mRNA [NM_016170]
A_33_P3305102	0.00239994	9.5076e-05	2.37852	up	GPR97	Homo sapiens G protein-coupled receptor 97 (GPR97), mRNA [NM_170776]
A_33_P3327663	0.0391076	0.0219306	2.37779	up	SUSD4	sushi domain containing 4 [Source:HGNC Symbol;Acc:25470] [ENST00000366877]
A_33_P3333471	0.0211139	0.00993701	2.37756	up		Synthetic construct Homo sapiens gateway clone IMAGE:100020926 3' read SCARA3 mRNA. [CU687439]
A_33_P3262440	0.00626532	0.00162765	2.37749	up	LOC100509701	PREDICTED: Homo sapiens Golgin subfamily A member 6-like protein 2-like (LOC100509701), mRNA [XM_003119601]
A_24_P33461	0.00981279	0.00332398	2.37736	up	LOC100507496	chromosome 5 open reading frame 60 [Source:HGNC Symbol;Acc:27753] [ENST00000511063]
A_33_P3227703	0.013238	0.00522462	2.37722	up
A_33_P3362193	0.00279226	0.000260018	2.37694	up	RAD23A	Homo sapiens RAD23 homolog A (S. cerevisiae) (RAD23A), mRNA [NM_005053]
A_23_P81859	0.00239994	7.05458e-05	2.37532	up	HIST1H2AH	Homo sapiens histone cluster 1, H2ah (HIST1H2AH), mRNA [NM_080596]
A_33_P3388016	0.00268832	0.000226031	2.37486	up	CCDC72	Homo sapiens coiled-coil domain containing 72 (CCDC72), mRNA [NM_015933]
A_23_P69109	0.00240321	0.0001474	2.37361	up	PLSCR1	Homo sapiens phospholipid scramblase 1 (PLSCR1), mRNA [NM_021105]
A_33_P3396562	0.014273	0.00583268	2.37263	up	LOC642414	PREDICTED: Homo sapiens putative tripartite motif-containing protein 64B-like (LOC642414), mRNA [XM_003119181]
A_33_P3392192	0.045498	0.0264217	2.37249	up		PREDICTED: Homo sapiens hypothetical protein LOC100507358 (LOC100507358), mRNA [XM_003119166]
A_33_P3313528	0.014273	0.00583268	2.37209	up		Synthetic construct Homo sapiens gateway clone IMAGE:100016719 3' read ADORA2B mRNA. [CU693037]
A_33_P3212630	0.0195233	0.00895364	2.37205	up	FAM90A10	Homo sapiens family with sequence similarity 90, member A10 (FAM90A10), mRNA [NM_001164447]
A_33_P3234043	0.00540739	0.0012707	2.372	up	BMP1	bone morphogenetic protein 1 [Source:HGNC Symbol;Acc:1067] [ENST00000397814]
A_33_P3222233	0.00239994	8.19476e-05	2.37181	up	CC2D2B	Homo sapiens coiled-coil and C2 domain containing 2B (CC2D2B), transcript variant 1, mRNA [NM_001159747]
A_23_P315122	0.0391076	0.0219306	2.37134	up	EMX1	Homo sapiens empty spiracles homeobox 1 (EMX1), mRNA [NM_004097]
A_33_P3373991	0.00443342	0.000868665	2.3706	up		17000424984468 GRN_ES Homo sapiens cDNA 5', mRNA sequence [CN283607]
A_23_P45955	0.0041998	0.000763387	2.37057	up	TEKT2	Homo sapiens tektin 2 (testicular) (TEKT2), mRNA [NM_014466]
A_23_P86801	0.0195233	0.00895364	2.36965	up	RAPSN	Homo sapiens receptor-associated protein of the synapse (RAPSN), transcript variant 2, mRNA [NM_032645]
A_24_P255986	0.0153651	0.00650382	2.36928	up	SPDYE4	Homo sapiens speedy homolog E4 (Xenopus laevis) (SPDYE4), mRNA [NM_001128076]
A_33_P3252134	0.00626532	0.00162765	2.36887	up
A_23_P214300	0.00843778	0.00263248	2.36849	up	GSTA2	Homo sapiens glutathione S-transferase alpha 2 (GSTA2), mRNA [NM_000846]
A_33_P3268612	0.0422137	0.0240856	2.3684	up	IL28RA	Homo sapiens interleukin 28 receptor, alpha (interferon, lambda receptor) (IL28RA), transcript variant 1, mRNA [NM_170743]
A_33_P3258339	0.00353278	0.000514374	2.36812	up	C17orf76	Homo sapiens chromosome 17 open reading frame 76 (C17orf76), transcript variant 1, mRNA [NM_001113567]
A_23_P97541	0.0311231	0.0164406	2.36705	up	C4BPA	Homo sapiens complement component 4 binding protein, alpha (C4BPA), mRNA [NM_000715]
A_23_P40657	0.00626532	0.00162765	2.367	up	GCAT	Homo sapiens glycine C-acetyltransferase (GCAT), nuclear gene encoding mitochondrial protein, transcript variant 2, mRNA [NM_014291]
A_24_P112160	0.0336065	0.0181189	2.36663	up	UPK3B	Homo sapiens uroplakin 3B (UPK3B), transcript variant 1, mRNA [NM_030570]
A_33_P3253723	0.00336312	0.000449858	2.36632	up	AQP1	Homo sapiens aquaporin 1 (Colton blood group) (AQP1), transcript variant 1, mRNA [NM_198098]
A_33_P3274080	0.0211139	0.00993701	2.36621	up
A_33_P3348744	0.00239994	2.03621e-05	2.36596	up	LOC652191	PREDICTED: Homo sapiens microtubule-associated proteins 1A/1B light chain 3B-like (LOC652191), mRNA [XM_001714614]
A_33_P3293391	0.00910882	0.00295986	2.36438	up	LOC642826	Homo sapiens hypothetical LOC642826 (LOC642826), non-coding RNA [NR_024495]
A_33_P3216869	0.0311231	0.0164406	2.3641	up	CRABP1	Homo sapiens cellular retinoic acid binding protein 1 (CRABP1), mRNA [NM_004378]
A_33_P3394993	0.00725072	0.00207492	2.36383	up	PREX2	Homo sapiens phosphatidylinositol-3,4,5-trisphosphate-dependent Rac exchange factor 2 (PREX2), transcript variant 2, mRNA [NM_025170]
A_33_P3219459	0.00336312	0.000449858	2.36367	up	C1orf70	Homo sapiens chromosome 1 open reading frame 70 (C1orf70), mRNA [NM_001114748]
A_23_P69226	0.00239994	7.05458e-05	2.3636	up	TMEM111	Homo sapiens transmembrane protein 111 (TMEM111), mRNA [NM_018447]
A_33_P3253574	0.00502851	0.00112073	2.36219	up	OR8B3	Homo sapiens olfactory receptor, family 8, subfamily B, member 3 (OR8B3), mRNA [NM_001005467]
A_33_P3391167	0.0153651	0.00650382	2.36002	up
A_33_P3329419	0.00725072	0.00207492	2.35965	up	DNM1	Homo sapiens dynamin 1 (DNM1), transcript variant 1, mRNA [NM_004408]
A_23_P37718	0.00240321	0.000127512	2.35709	up	CNGB1	Homo sapiens cyclic nucleotide gated channel beta 1 (CNGB1), transcript variant 1, mRNA [NM_001297]
A_23_P40192	0.0166759	0.00724364	2.35702	up	CDH22	Homo sapiens cadherin 22, type 2 (CDH22), mRNA [NM_021248]
A_33_P3374504	0.00779363	0.00233853	2.35669	up		thioredoxin reductase 2 [Source:HGNC Symbol;Acc:18155] [ENST00000334363]
A_32_P112493	0.00910882	0.00295986	2.35529	up	PKDCC	Homo sapiens protein kinase domain containing, cytoplasmic homolog (mouse) (PKDCC), mRNA [NM_138370]
A_33_P3352053	0.0114407	0.00417722	2.35447	up		PREDICTED: Homo sapiens hypothetical protein LOC100506376 (LOC100506376), mRNA [XM_003118493]
A_33_P3325634	0.0288593	0.0149004	2.35276	up	C19orf69	Homo sapiens chromosome 19 open reading frame 69 (C19orf69), mRNA [NM_001130514]
A_33_P3314810	0.0491437	0.0289512	2.35271	up		AF059569 actin binding protein MAYVEN {Homo sapiens} (exp=-1; wgp=0; cg=0), partial (29%) [THC2733494]
A_23_P3592	0.00580144	0.001439	2.35259	up	HSF4	Homo sapiens heat shock transcription factor 4 (HSF4), transcript variant 2, mRNA [NM_001040667]
A_33_P3237344	0.0041998	0.000763387	2.35214	up
A_33_P3296181	0.00580144	0.001439	2.35206	up	CCL3L3	Homo sapiens chemokine (C-C motif) ligand 3-like 3 (CCL3L3), mRNA [NM_001001437]
A_33_P3227934	0.00910882	0.00295986	2.35187	up	LOC100130430	Homo sapiens cDNA FLJ45052 fis, clone BRAWH3022542. [AK126997]
A_33_P3328928	0.00250099	0.000170183	2.35183	up	BMP2K	Homo sapiens BMP2 inducible kinase (BMP2K), transcript variant 2, mRNA [NM_017593]
A_33_P3351259	0.012285	0.00467442	2.35172	up	LOC100130560	Homo sapiens cDNA FLJ45554 fis, clone BRTHA2038353. [AK127462]
[truncated: 1,403 more rows]
